# Supplementary material for: Unveiling community-level factors: a multilevel mixed-effect analysis of eye care service utilization and associated factors in Andabet, Northwest Ethiopia
Source: Front Public Health. 2025 Mar 25;13:1536068. doi: 10.3389/fpubh.2025.1536068 (PMC11975557; doi:10.3389/fpubh.2025.1536068)
Supplement: Supplementary Table S1 — Data set. [file Table_1.xls]

## Sheet: ss
id	name_kebele	Age	residence	religion	marital_status	educational_level	occupation	sex	health_insurance	diabetes_mellitus	hypertension_HTN	distance_from_health_facility	had_Escort	awareness	eye_disease_history	traditional_medicen	eye_care_service_utilization	eye_drop_v100	surgery_v101	dont_know_v102	had_escort	V85	V106	V107	V108	V1	V2	V3
297	zeboye	55–64	urban	orthodox	currently in union	can not read and write	daily laborer	female	no	no	yes	<30 minutes	no	no	no	no	poor	yes	no	no	No		No	yes	yes	yes	yes	yes
157	zeboye	55–64	rural	orthodox	currently in union	can not read and write	farmer	female	yes	no	yes	>=30 minutes	no	no	no	no	poor	yes	no	no	No		No	yes	yes	yes	yes	yes
197	zeboye	55–64	rural	orthodox	currently in union	can not read and write	farmer	male	yes	yes	no	>=30 minutes	no	no	no	yes	poor	yes	no	no	No		No	yes	yes	yes	yes	no
527	jara	65yrs and above	urban	orthodox	currently not in union	can not read and write	housewife	male	yes	yes	no	>=30 minutes	no	no	yes	no	poor	yes	no	no	No		No	yes	yes	yes	yes	yes
577	jara	65yrs and above	urban	orthodox	currently not in union	1-8 grade	merchant	female	no	yes	yes	<30 minutes	no	no	no	no	poor	yes	no	no	No		No	yes	yes	yes	yes	yes
474	zeboye	55–64	rural	orthodox	currently in union	can not read and write	farmer	female	yes	yes	yes	>=30 minutes	no	no	yes	no	poor	yes	no	no	No		No	yes	yes	yes	yes	yes
164	jara	65yrs and above	rural	orthodox	currently in union	can not read and write	farmer	male	yes	yes	no	>=30 minutes	no	no	no	no	poor	yes	no	no	No		No	yes	yes	yes	yes	no
208	zeboye	55–64	rural	orthodox	currently in union	can not read and write	farmer	female	yes	yes	no	>=30 minutes	no	no	no	yes	poor	yes	no	no	No		No	yes	yes	yes	yes	no
66	zeboye	55–64	rural	orthodox	currently in union	10 complete	farmer	male	yes	yes	yes	>=30 minutes	no	yes	yes	no	poor	yes	no	no	No		No	yes	yes	yes	yes	yes
332	andabet	40–54	urban	orthodox	currently in union	1-8 grade	merchant	male	no	yes	yes	<30 minutes	no	no	no	no	poor	yes	no	no	No		No	yes	yes	yes	yes	yes
574	jara	65yrs and above	urban	orthodox	currently in union	read and write only	housewife	female	no	no	yes	<30 minutes	no	no	no	no	poor	yes	no	no	No		No	yes	yes	yes	yes	no
459	jara	65yrs and above	rural	orthodox	currently not in union	1-8 grade	housewife	female	yes	no	yes	>=30 minutes	no	no	yes	no	poor	yes	yes	no	No		No	yes	yes	yes	yes	yes
591	jara	65yrs and above	urban	orthodox	currently not in union	can not read and write	farmer	female	no	yes	yes	<30 minutes	no	no	no	no	poor	yes	no	no	No		No	yes	yes	yes	yes	no
244	zeboye	55–64	rural	orthodox	currently in union	1-8 grade	farmer	male	yes	no	yes	>=30 minutes	no	no	no	no	poor	yes	no	no	No		No	yes	yes	yes	yes	no
361	zeboye	55–64	urban	orthodox	currently in union	can not read and write	daily laborer	female	no	yes	yes	<30 minutes	yes	no	yes	no	poor	yes	yes	no	yes	No	No	yes	yes	yes	yes	yes
516	jara	65yrs and above	rural	muslim	currently not in union	1-8 grade	housewife	female	yes	no	yes	>=30 minutes	no	no	yes	no	poor	yes	no	no	No		No	yes	yes	yes	yes	yes
171	zeboye	55–64	rural	orthodox	currently in union	can not read and write	farmer	male	yes	no	yes	>=30 minutes	no	no	no	no	poor	yes	no	no	No		No	yes	yes	yes	yes	yes
464	jara	65yrs and above	rural	orthodox	currently not in union	can not read and write	housewife	male	yes	yes	yes	>=30 minutes	no	no	yes	no	poor	yes	no	no	No		No	yes	yes	yes	yes	yes
153	andabet	40–54	rural	orthodox	currently in union	1-8 grade	farmer	male	yes	no	yes	>=30 minutes	no	yes	yes	no	poor	yes	no	no	No		No	yes	yes	yes	yes	yes
133	jara	65yrs and above	rural	orthodox	currently in union	can not read and write	farmer	female	yes	yes	yes	>=30 minutes	yes	no	no	no	poor	yes	no	no	yes	yes	No	No	yes	yes	yes	yes
367	zeboye	55–64	urban	orthodox	currently in union	can not read and write	daily laborer	male	no	yes	yes	<30 minutes	yes	yes	yes	no	poor	yes	no	no	yes	No	No	yes	yes	yes	yes	yes
163	zeboye	55–64	rural	orthodox	currently in union	can not read and write	farmer	female	yes	no	no	>=30 minutes	no	no	no	no	poor	yes	no	no	No		No	yes	yes	yes	yes	yes
444	jara	65yrs and above	rural	orthodox	currently in union	can not read and write	farmer	female	yes	yes	yes	>=30 minutes	no	no	no	no	poor	yes	no	no	No		No	yes	yes	yes	yes	yes
607	jara	65yrs and above	rural	orthodox	currently not in union	read and write only	housewife	male	yes	yes	yes	>=30 minutes	no	no	no	no	poor	yes	no	no	No		No	yes	yes	yes	yes	yes
226	andabet	40–54	rural	orthodox	currently in union	10 complete	farmer	male	yes	yes	yes	>=30 minutes	no	no	no	no	poor	yes	no	no	No		No	yes	yes	yes	yes	no
61	zeboye	55–64	rural	orthodox	currently in union	can not read and write	farmer	female	yes	yes	yes	>=30 minutes	no	no	yes	no	poor	yes	no	no	No		No	yes	yes	yes	yes	no
515	jara	65yrs and above	rural	orthodox	currently in union	can not read and write	farmer	male	yes	no	yes	>=30 minutes	no	no	yes	no	poor	yes	no	no	No		No	yes	yes	yes	yes	yes
45	zeboye	55–64	urban	orthodox	currently in union	read and write only	housewife	female	no	yes	no	<30 minutes	yes	no	no	no	poor	yes	no	no	yes	No	No	yes	No	yes	yes	yes
562	jara	65yrs and above	urban	orthodox	currently not in union	can not read and write	farmer	male	no	no	yes	<30 minutes	no	no	no	no	poor	yes	no	no	No		No	yes	yes	yes	yes	no
371	zeboye	55–64	urban	orthodox	currently in union	1-8 grade	government employed	male	no	yes	yes	<30 minutes	yes	no	yes	no	poor	yes	no	no	yes	No	No	yes	yes	yes	yes	yes
505	zeboye	55–64	rural	orthodox	currently in union	10 complete	farmer	male	yes	yes	yes	>=30 minutes	no	no	yes	no	poor	yes	no	no	No		No	yes	yes	yes	yes	yes
206	zeboye	55–64	rural	orthodox	currently in union	1-8 grade	farmer	male	yes	yes	no	>=30 minutes	no	no	no	no	poor	yes	no	no	No		No	yes	yes	yes	yes	no
479	zeboye	55–64	rural	orthodox	currently in union	can not read and write	farmer	male	yes	no	yes	>=30 minutes	no	no	yes	no	poor	yes	yes	no	No		No	yes	yes	yes	yes	yes
497	jara	65yrs and above	rural	orthodox	currently in union	10 complete	farmer	female	yes	no	yes	>=30 minutes	no	no	yes	no	poor	yes	no	no	No		No	yes	yes	yes	yes	yes
175	andabet	40–54	rural	orthodox	currently in union	can not read and write	farmer	male	yes	yes	no	>=30 minutes	no	no	no	no	poor	yes	no	no	No		No	yes	yes	yes	yes	no
476	zeboye	55–64	rural	orthodox	currently in union	can not read and write	farmer	male	yes	no	yes	>=30 minutes	no	no	yes	no	poor	yes	no	no	No		No	yes	yes	yes	yes	yes
253	andabet	40–54	rural	orthodox	currently in union	1-8 grade	farmer	male	yes	yes	yes	>=30 minutes	no	no	no	no	poor	yes	no	no	No		No	yes	yes	yes	yes	no
116	jara	65yrs and above	rural	orthodox	currently not in union	can not read and write	farmer	male	yes	no	yes	>=30 minutes	no	yes	yes	no	poor	yes	yes	no	No	yes	No	yes	yes	yes	yes	yes
79	andabet	40–54	rural	orthodox	currently in union	10 complete	farmer	male	yes	yes	no	>=30 minutes	no	no	yes	no	poor	yes	no	no	No		No	yes	yes	yes	yes	yes
312	zeboye	55–64	urban	orthodox	currently in union	10 complete	merchant	female	no	yes	yes	<30 minutes	no	yes	no	no	poor	yes	no	no	No		No	yes	yes	yes	yes	yes
94	zeboye	55–64	rural	orthodox	currently in union	above grade 10	government employed	male	yes	yes	no	>=30 minutes	no	no	yes	no	poor	yes	no	no	No		No	yes	yes	yes	yes	yes
239	andabet	40–54	rural	orthodox	currently in union	10 complete	farmer	male	yes	yes	no	>=30 minutes	no	yes	no	no	poor	yes	no	no	No		No	yes	yes	yes	yes	no
530	zeboye	55–64	rural	orthodox	currently not in union	1-8 grade	merchant	female	yes	yes	yes	>=30 minutes	no	no	yes	no	poor	yes	no	no	No		No	yes	yes	yes	yes	yes
21	zeboye	55–64	urban	orthodox	currently in union	1-8 grade	merchant	female	no	yes	no	<30 minutes	yes	no	no	yes	poor	yes	no	no	yes	No	No	No	yes	yes	yes	no
155	zeboye	55–64	rural	orthodox	currently in union	above grade 10	government employed	male	yes	yes	yes	<30 minutes	yes	yes	yes	no	poor	yes	yes	no	yes	yes	No	yes	yes	yes	yes	yes
358	zeboye	55–64	urban	orthodox	currently in union	above grade 10	government employed	male	no	yes	yes	<30 minutes	yes	yes	yes	no	poor	yes	no	no	yes	No	No	yes	yes	yes	yes	yes
102	zeboye	55–64	rural	orthodox	currently in union	10 complete	farmer	female	yes	no	yes	>=30 minutes	no	no	yes	no	poor	yes	no	no	No		No	yes	yes	yes	yes	yes
318	zeboye	55–64	urban	orthodox	currently in union	1-8 grade	farmer	female	no	yes	yes	<30 minutes	no	no	no	no	poor	yes	no	no	No		No	yes	yes	yes	yes	yes
301	zeboye	55–64	urban	orthodox	currently in union	1-8 grade	merchant	male	no	no	yes	<30 minutes	no	no	no	no	poor	yes	no	no	No		No	yes	yes	yes	yes	no
41	andabet	40–54	urban	orthodox	currently in union	1-8 grade	housewife	female	no	yes	no	<30 minutes	yes	yes	no	no	poor	yes	no	no	yes	No	No	yes	yes	yes	yes	yes
523	andabet	40–54	rural	muslim	currently not in union	1-8 grade	merchant	female	yes	yes	yes	>=30 minutes	no	no	yes	no	poor	yes	no	no	No		No	yes	yes	yes	yes	yes
455	zeboye	55–64	rural	orthodox	currently not in union	can not read and write	housewife	female	yes	yes	yes	>=30 minutes	no	no	yes	no	poor	yes	no	no	No		No	yes	yes	yes	yes	yes
70	zeboye	55–64	rural	orthodox	currently not in union	can not read and write	farmer	female	yes	yes	yes	>=30 minutes	no	no	yes	no	poor	yes	no	no	No		No	yes	yes	yes	yes	yes
484	zeboye	55–64	rural	orthodox	currently in union	1-8 grade	farmer	female	yes	yes	yes	>=30 minutes	no	no	yes	no	poor	yes	no	no	No		No	yes	yes	yes	yes	yes
381	zeboye	55–64	urban	muslim	currently not in union	1-8 grade	housewife	male	no	no	yes	<30 minutes	yes	no	yes	no	poor	yes	no	no	yes	No	No	yes	yes	yes	yes	yes
594	jara	65yrs and above	urban	orthodox	currently not in union	read and write only	housewife	male	no	yes	yes	<30 minutes	no	no	no	no	poor	yes	no	no	No		No	yes	yes	yes	yes	yes
119	zeboye	55–64	rural	orthodox	currently in union	1-8 grade	merchant	female	yes	yes	yes	>=30 minutes	yes	no	yes	yes	poor	yes	no	no	yes	No	No	yes	yes	yes	yes	yes
64	andabet	40–54	rural	orthodox	currently in union	10 complete	merchant	male	yes	yes	yes	>=30 minutes	no	no	yes	no	poor	yes	no	no	No		No	yes	yes	yes	yes	yes
424	jara	65yrs and above	rural	orthodox	currently in union	can not read and write	farmer	female	yes	yes	yes	>=30 minutes	no	yes	no	no	poor	yes	no	no	No		No	yes	yes	yes	yes	yes
72	zeboye	55–64	rural	orthodox	currently in union	10 complete	farmer	female	yes	yes	no	>=30 minutes	no	no	yes	no	poor	yes	no	no	No		No	yes	yes	yes	yes	yes
524	zeboye	55–64	rural	muslim	currently in union	10 complete	daily laborer	male	yes	yes	yes	>=30 minutes	no	no	no	no	poor	yes	no	no	No		No	yes	yes	yes	yes	yes
559	jara	65yrs and above	urban	orthodox	currently not in union	read and write only	merchant	female	no	yes	no	>=30 minutes	no	no	no	no	poor	yes	no	no	No		No	yes	yes	yes	yes	yes
468	zeboye	55–64	rural	orthodox	currently not in union	can not read and write	housewife	male	yes	no	yes	>=30 minutes	no	no	yes	no	poor	yes	no	no	No		No	yes	yes	yes	yes	yes
130	jara	65yrs and above	rural	orthodox	currently in union	can not read and write	farmer	male	yes	yes	yes	>=30 minutes	no	no	yes	no	poor	yes	no	no	No		No	yes	yes	yes	yes	yes
447	zeboye	55–64	rural	orthodox	currently in union	1-8 grade	farmer	female	yes	yes	yes	>=30 minutes	no	no	yes	no	poor	yes	no	no	No		No	yes	yes	yes	yes	yes
52	zeboye	55–64	urban	orthodox	currently in union	can not read and write	daily laborer	female	no	yes	no	<30 minutes	yes	no	yes	no	poor	yes	yes	no	yes	No	No	yes	yes	yes	yes	yes
423	jara	65yrs and above	rural	orthodox	currently not in union	1-8 grade	housewife	male	yes	no	yes	>=30 minutes	no	no	no	yes	poor	yes	no	no	No		No	yes	yes	yes	yes	no
37	andabet	40–54	urban	orthodox	currently in union	10 complete	housewife	male	no	yes	yes	<30 minutes	yes	no	no	no	poor	yes	no	no	yes	No	No	yes	yes	yes	yes	yes
507	jara	65yrs and above	rural	orthodox	currently in union	read and write only	farmer	male	yes	no	yes	>=30 minutes	no	no	yes	no	poor	yes	no	no	No		No	yes	yes	yes	yes	yes
542	zeboye	55–64	rural	orthodox	currently not in union	read and write only	housewife	male	yes	no	yes	>=30 minutes	no	no	yes	no	poor	yes	no	no	No		No	yes	yes	yes	yes	yes
426	andabet	40–54	urban	orthodox	currently in union	1-8 grade	farmer	female	yes	yes	yes	>=30 minutes	no	yes	no	no	poor	yes	no	no	No		No	yes	yes	yes	yes	no
291	zeboye	55–64	urban	orthodox	currently in union	can not read and write	merchant	male	no	yes	yes	<30 minutes	no	yes	no	no	poor	yes	no	no	No		No	yes	yes	yes	yes	no
118	jara	65yrs and above	rural	orthodox	currently in union	read and write only	farmer	male	yes	no	yes	>=30 minutes	yes	yes	yes	no	poor	yes	no	no	yes	No	No	yes	yes	yes	yes	yes
257	andabet	40–54	rural	orthodox	currently in union	1-8 grade	farmer	female	yes	yes	yes	>=30 minutes	no	no	no	yes	poor	yes	no	no	No		No	yes	yes	yes	yes	no
342	zeboye	55–64	urban	orthodox	currently in union	read and write only	housewife	male	no	yes	yes	<30 minutes	yes	no	yes	no	poor	yes	no	no	yes		No	yes	yes	yes	yes	yes
274	zeboye	55–64	urban	muslim	currently in union	can not read and write	merchant	female	no	yes	yes	<30 minutes	no	no	no	no	poor	yes	no	no	No		No	yes	yes	yes	yes	no
193	zeboye	55–64	rural	orthodox	currently in union	can not read and write	farmer	male	yes	no	yes	>=30 minutes	no	no	no	no	poor	yes	no	no	No		No	yes	yes	yes	yes	no
166	andabet	40–54	rural	orthodox	currently in union	1-8 grade	farmer	female	yes	yes	yes	>=30 minutes	no	no	no	no	poor	yes	no	no	No		No	yes	yes	yes	yes	no
292	zeboye	55–64	urban	orthodox	currently in union	read and write only	merchant	male	no	yes	yes	<30 minutes	no	no	no	no	poor	yes	no	no	No		No	yes	yes	yes	yes	no
379	zeboye	55–64	urban	orthodox	currently in union	above grade 10	government employed	female	no	yes	yes	<30 minutes	yes	yes	yes	no	poor	yes	no	no	yes	No	yes	yes	yes	yes	yes	yes
4	jara	65yrs and above	urban	orthodox	currently in union	1-8 grade	housewife	male	no	yes	yes	<30 minutes	yes	no	no	no	poor	yes	no	no	yes	No	No	yes	yes	yes	no	no
457	jara	65yrs and above	rural	orthodox	currently not in union	can not read and write	housewife	female	yes	yes	yes	>=30 minutes	no	no	yes	no	poor	yes	no	no	No		No	yes	yes	yes	yes	yes
195	zeboye	55–64	rural	orthodox	currently in union	can not read and write	farmer	female	yes	no	yes	>=30 minutes	no	no	no	no	poor	yes	no	no	No		No	yes	yes	yes	yes	no
370	zeboye	55–64	urban	orthodox	currently in union	1-8 grade	housewife	male	no	no	yes	<30 minutes	yes	no	yes	no	poor	yes	no	no	yes	No	No	yes	yes	yes	yes	yes
485	zeboye	55–64	rural	orthodox	currently in union	can not read and write	farmer	female	yes	yes	yes	>=30 minutes	no	no	yes	yes	poor	yes	no	no	No		No	yes	yes	yes	yes	yes
242	zeboye	55–64	rural	orthodox	currently in union	can not read and write	farmer	female	yes	no	yes	>=30 minutes	no	no	no	no	poor	yes	no	no	No		No	yes	yes	no	no	no
113	andabet	40–54	rural	orthodox	currently in union	1-8 grade	farmer	male	yes	yes	yes	>=30 minutes	no	no	yes	no	poor	yes	no	no	No		No	yes	yes	yes	yes	yes
26	jara	65yrs and above	urban	orthodox	currently in union	can not read and write	farmer	male	no	no	no	<30 minutes	yes	no	yes	no	poor	yes	no	no	yes	No	yes	yes	yes	yes	yes	yes
185	andabet	40–54	rural	orthodox	currently in union	10 complete	farmer	male	yes	yes	yes	>=30 minutes	no	no	no	no	poor	yes	no	no	No		No	yes	yes	yes	yes	yes
48	zeboye	55–64	urban	orthodox	currently in union	10 complete	housewife	male	no	yes	yes	<30 minutes	yes	no	no	no	poor	yes	no	no	yes	No	No	yes	No	yes	yes	yes
100	zeboye	55–64	rural	orthodox	currently in union	above grade 10	government employed	male	yes	yes	yes	>=30 minutes	no	no	yes	no	poor	yes	no	no	No		No	yes	yes	yes	yes	yes
319	jara	65yrs and above	urban	muslim	currently in union	1-8 grade	merchant	female	no	no	yes	<30 minutes	no	no	no	no	poor	yes	no	no	No		No	yes	yes	yes	yes	no
99	jara	65yrs and above	rural	orthodox	currently in union	can not read and write	farmer	female	yes	no	yes	>=30 minutes	no	no	yes	no	poor	yes	no	no	No		No	yes	yes	yes	yes	yes
315	jara	65yrs and above	urban	muslim	currently in union	read and write only	merchant	female	no	no	no	<30 minutes	no	no	no	no	poor	yes	no	no	No		No	yes	yes	yes	yes	no
287	jara	65yrs and above	urban	orthodox	currently in union	read and write only	housewife	male	no	yes	yes	<30 minutes	no	no	no	no	poor	yes	no	no	No		No	yes	yes	yes	yes	yes
446	zeboye	55–64	rural	orthodox	currently in union	1-8 grade	farmer	female	yes	yes	yes	>=30 minutes	no	no	no	no	poor	yes	no	no	No		No	yes	yes	yes	yes	yes
22	zeboye	55–64	urban	orthodox	currently in union	1-8 grade	housewife	male	no	yes	yes	<30 minutes	yes	no	yes	no	poor	no	no	yes	yes	No	No	yes	yes	yes	no	no
442	jara	65yrs and above	rural	orthodox	currently in union	can not read and write	farmer	male	yes	no	yes	>=30 minutes	no	no	no	yes	poor	yes	no	no	No		No	yes	yes	yes	yes	yes
188	andabet	40–54	rural	orthodox	currently in union	1-8 grade	farmer	female	yes	yes	yes	>=30 minutes	no	no	no	no	poor	yes	no	no	No		No	yes	yes	yes	yes	no
9	zeboye	55–64	urban	orthodox	currently in union	can not read and write	housewife	male	no	yes	yes	<30 minutes	yes	no	no	no	poor	yes	no	no	yes	No	No	yes	yes	yes	yes	yes
589	jara	65yrs and above	urban	orthodox	currently not in union	1-8 grade	daily laborer	female	yes	no	yes	<30 minutes	no	no	no	no	poor	yes	no	no	No		No	yes	yes	yes	yes	no
539	jara	65yrs and above	rural	orthodox	currently not in union	can not read and write	housewife	male	yes	no	yes	>=30 minutes	no	no	yes	no	poor	yes	no	no	No		No	yes	yes	yes	yes	yes
478	zeboye	55–64	rural	orthodox	currently in union	can not read and write	farmer	male	yes	yes	yes	>=30 minutes	no	no	yes	yes	poor	yes	no	no	No		No	yes	yes	yes	yes	yes
401	jara	65yrs and above	urban	orthodox	currently in union	can not read and write	housewife	male	yes	no	yes	<30 minutes	no	no	yes	no	poor	yes	no	no	No		No	yes	yes	yes	yes	yes
343	zeboye	55–64	urban	orthodox	currently in union	read and write only	farmer	male	no	yes	yes	<30 minutes	no	no	yes	no	poor	yes	no	no	No	yes	No	yes	yes	yes	yes	yes
10	jara	65yrs and above	urban	orthodox	currently in union	can not read and write	housewife	female	no	no	yes	<30 minutes	yes	no	no	no	poor	yes	no	no	yes	No	No	No	yes	yes	yes	yes
212	andabet	40–54	rural	orthodox	currently in union	1-8 grade	farmer	male	yes	yes	no	>=30 minutes	no	no	no	yes	poor	yes	no	no	No		No	yes	yes	yes	yes	no
57	zeboye	55–64	urban	orthodox	currently in union	1-8 grade	housewife	female	yes	no	yes	<30 minutes	yes	no	no	no	poor	yes	no	no	yes	No	No	No	yes	yes	yes	yes
192	zeboye	55–64	rural	orthodox	currently in union	1-8 grade	farmer	male	yes	yes	yes	>=30 minutes	no	no	no	yes	poor	yes	no	no	No		No	yes	yes	yes	yes	no
548	zeboye	55–64	urban	orthodox	currently not in union	1-8 grade	daily laborer	female	no	no	yes	<30 minutes	no	no	no	no	poor	yes	no	no	No		No	yes	yes	yes	yes	no
563	zeboye	55–64	urban	orthodox	currently not in union	read and write only	housewife	male	yes	yes	yes	<30 minutes	no	yes	no	no	poor	yes	no	no	No		No	yes	yes	yes	yes	no
383	zeboye	55–64	urban	orthodox	currently in union	can not read and write	housewife	male	no	yes	yes	<30 minutes	yes	no	yes	no	poor	yes	no	no	yes	No	No	yes	yes	yes	yes	yes
489	jara	65yrs and above	rural	orthodox	currently in union	read and write only	farmer	male	yes	yes	yes	>=30 minutes	no	no	yes	no	poor	yes	no	no	No		No	yes	yes	yes	yes	yes
436	zeboye	55–64	rural	orthodox	currently in union	1-8 grade	farmer	male	yes	yes	yes	>=30 minutes	no	no	no	yes	poor	yes	no	no	No		No	yes	yes	yes	yes	no
92	jara	65yrs and above	urban	muslim	currently not in union	10 complete	housewife	male	yes	yes	no	>=30 minutes	no	no	yes	no	poor	yes	no	no	No		No	yes	yes	yes	yes	yes
14	zeboye	55–64	urban	orthodox	currently in union	can not read and write	merchant	female	no	no	yes	<30 minutes	yes	no	no	no	poor	yes	no	no	yes	No	No	yes	yes	yes	yes	no
293	zeboye	55–64	urban	orthodox	currently in union	1-8 grade	daily laborer	female	no	yes	yes	<30 minutes	no	no	no	yes	poor	yes	no	no	No		No	yes	yes	yes	yes	no
384	zeboye	55–64	urban	orthodox	currently in union	can not read and write	housewife	male	no	no	yes	<30 minutes	yes	no	yes	no	poor	yes	no	no	yes	No	No	yes	yes	yes	yes	yes
177	zeboye	55–64	rural	orthodox	currently in union	can not read and write	farmer	female	yes	yes	yes	>=30 minutes	no	no	no	no	poor	yes	no	no	No		No	yes	yes	yes	yes	no
5	jara	65yrs and above	urban	orthodox	currently not in union	can not read and write	housewife	female	no	no	yes	<30 minutes	yes	no	no	yes	poor	yes	no	no	yes	No	No	yes	yes	yes	yes	no
554	jara	65yrs and above	urban	orthodox	currently not in union	read and write only	housewife	female	no	yes	yes	<30 minutes	no	no	no	no	poor	yes	no	no	No		No	yes	yes	yes	yes	no
350	zeboye	55–64	urban	orthodox	currently in union	above grade 10	government employed	male	no	yes	yes	<30 minutes	yes	no	yes	no	poor	yes	no	no	yes	No	No	yes	yes	yes	yes	yes
223	zeboye	55–64	rural	orthodox	currently not in union	1-8 grade	farmer	male	yes	yes	yes	>=30 minutes	no	no	no	no	poor	yes	no	no	No		No	yes	yes	yes	yes	no
221	zeboye	55–64	rural	orthodox	currently in union	1-8 grade	farmer	male	yes	yes	yes	>=30 minutes	no	no	no	no	poor	yes	no	no	No		No	yes	yes	yes	yes	no
373	zeboye	55–64	urban	orthodox	currently in union	read and write only	housewife	male	no	no	yes	<30 minutes	yes	no	yes	no	poor	yes	no	no	yes	yes	No	yes	yes	yes	yes	yes
39	jara	65yrs and above	urban	muslim	currently not in union	can not read and write	merchant	male	no	no	yes	<30 minutes	yes	no	no	no	poor	yes	no	no	yes	No	No	yes	yes	no	no	no
386	zeboye	55–64	urban	orthodox	currently not in union	can not read and write	housewife	female	no	yes	yes	<30 minutes	yes	no	yes	no	poor	yes	no	no	yes	No	No	yes	yes	yes	yes	yes
152	zeboye	55–64	rural	orthodox	currently in union	read and write only	farmer	male	yes	yes	yes	>=30 minutes	no	no	no	no	poor	yes	no	no	No		No	yes	yes	yes	yes	yes
295	jara	65yrs and above	urban	orthodox	currently in union	read and write only	merchant	male	no	no	no	<30 minutes	no	no	no	no	poor	yes	no	no	No		No	yes	yes	yes	yes	no
194	zeboye	55–64	rural	orthodox	currently in union	can not read and write	farmer	male	yes	no	yes	>=30 minutes	no	no	no	yes	poor	yes	no	no	No		No	yes	yes	yes	yes	yes
339	jara	65yrs and above	urban	orthodox	currently in union	1-8 grade	housewife	male	yes	no	yes	<30 minutes	yes	yes	yes	no	poor	yes	no	no	yes		No	yes	yes	yes	yes	yes
111	andabet	40–54	rural	muslim	currently not in union	10 complete	farmer	female	yes	yes	no	>=30 minutes	no	yes	yes	no	poor	yes	no	no	No		No	yes	yes	yes	yes	yes
217	zeboye	55–64	rural	orthodox	currently in union	10 complete	farmer	male	yes	yes	no	>=30 minutes	no	no	no	no	poor	yes	no	no	No		No	yes	yes	yes	yes	no
316	zeboye	55–64	urban	orthodox	currently in union	10 complete	merchant	male	no	yes	yes	<30 minutes	no	no	no	no	poor	yes	no	no	No		No	yes	yes	yes	yes	no
385	zeboye	55–64	urban	orthodox	currently not in union	can not read and write	daily laborer	female	no	yes	yes	<30 minutes	yes	no	yes	no	poor	yes	no	no	yes	No	No	yes	yes	yes	yes	yes
609	jara	65yrs and above	rural	orthodox	currently not in union	can not read and write	farmer	male	yes	yes	yes	>=30 minutes	no	no	no	no	poor	yes	no	no	No		No	yes	yes	yes	yes	yes
557	zeboye	55–64	urban	orthodox	currently not in union	10 complete	daily laborer	female	no	yes	yes	<30 minutes	no	no	no	no	poor	yes	no	no	No		No	yes	yes	yes	yes	no
429	zeboye	55–64	rural	orthodox	currently in union	can not read and write	farmer	male	yes	yes	yes	>=30 minutes	no	yes	no	no	poor	yes	no	no	No		No	yes	yes	yes	yes	no
304	zeboye	55–64	urban	orthodox	currently in union	1-8 grade	farmer	male	no	yes	no	<30 minutes	no	no	no	no	poor	yes	no	no	No		No	yes	yes	yes	yes	no
289	jara	65yrs and above	urban	orthodox	currently in union	can not read and write	housewife	male	no	yes	yes	<30 minutes	no	no	no	no	poor	yes	no	no	No		No	yes	yes	yes	yes	yes
121	jara	65yrs and above	rural	orthodox	currently in union	can not read and write	farmer	male	yes	no	no	>=30 minutes	yes	yes	yes	no	poor	yes	no	no	yes	yes	No	yes	yes	yes	yes	yes
326	zeboye	55–64	urban	orthodox	currently in union	1-8 grade	merchant	female	no	yes	no	<30 minutes	no	no	no	no	poor	yes	no	no	No		No	yes	yes	yes	yes	no
466	jara	65yrs and above	rural	orthodox	currently not in union	read and write only	housewife	female	yes	no	yes	>=30 minutes	no	no	yes	no	poor	yes	no	no	No		No	yes	yes	yes	yes	yes
277	zeboye	55–64	urban	orthodox	currently in union	1-8 grade	farmer	male	no	no	no	<30 minutes	no	no	no	yes	poor	yes	no	no	No		No	yes	yes	yes	yes	no
132	jara	65yrs and above	rural	orthodox	currently in union	can not read and write	farmer	male	yes	no	yes	>=30 minutes	no	no	yes	no	poor	yes	yes	no	No		No	yes	yes	yes	yes	yes
451	jara	65yrs and above	rural	orthodox	currently in union	can not read and write	farmer	female	yes	no	yes	>=30 minutes	no	no	yes	no	poor	yes	no	no	No	No	No	yes	yes	yes	yes	yes
458	zeboye	55–64	rural	orthodox	currently not in union	read and write only	housewife	female	yes	yes	yes	>=30 minutes	no	no	yes	yes	poor	yes	no	no	No		No	yes	yes	yes	yes	yes
321	jara	65yrs and above	urban	muslim	currently in union	1-8 grade	merchant	male	no	no	yes	<30 minutes	no	no	no	no	poor	yes	no	no	No		No	yes	yes	yes	yes	yes
248	jara	65yrs and above	rural	orthodox	currently in union	can not read and write	farmer	female	yes	no	yes	>=30 minutes	no	no	no	no	poor	yes	no	no	No		No	yes	yes	yes	yes	no
183	jara	65yrs and above	rural	orthodox	currently in union	can not read and write	farmer	male	yes	no	no	>=30 minutes	no	no	no	no	poor	yes	no	no	No		No	yes	yes	yes	yes	no
178	jara	65yrs and above	rural	orthodox	currently in union	can not read and write	farmer	female	yes	no	no	>=30 minutes	no	no	no	no	poor	yes	no	no	No		No	yes	yes	yes	yes	no
120	zeboye	55–64	rural	orthodox	currently in union	can not read and write	farmer	female	yes	no	no	>=30 minutes	yes	yes	yes	no	poor	yes	no	no	yes	yes	No	yes	yes	yes	yes	yes
359	andabet	40–54	urban	orthodox	currently in union	above grade 10	government employed	male	no	no	yes	<30 minutes	yes	yes	yes	no	poor	yes	no	no	yes	No	No	yes	yes	yes	yes	yes
541	jara	65yrs and above	rural	muslim	currently not in union	10 complete	housewife	female	yes	no	yes	>=30 minutes	no	no	yes	no	poor	yes	no	no	No		No	yes	yes	yes	yes	no
322	zeboye	55–64	urban	muslim	currently in union	10 complete	merchant	female	no	yes	no	<30 minutes	no	no	no	no	poor	yes	no	no	No		No	yes	yes	yes	yes	no
408	jara	65yrs and above	urban	orthodox	currently in union	can not read and write	housewife	male	no	yes	yes	<30 minutes	yes	no	yes	no	poor	yes	no	no	yes	No	No	yes	yes	yes	yes	yes
258	zeboye	55–64	rural	orthodox	currently in union	1-8 grade	farmer	male	yes	yes	yes	>=30 minutes	no	no	no	no	poor	yes	no	no	No		No	yes	yes	yes	yes	no
434	jara	65yrs and above	rural	orthodox	currently in union	can not read and write	farmer	male	yes	no	yes	>=30 minutes	no	no	no	yes	poor	yes	no	no	No		No	yes	yes	yes	yes	yes
31	zeboye	55–64	urban	orthodox	currently in union	can not read and write	housewife	female	no	yes	yes	<30 minutes	yes	no	no	yes	poor	no	no	yes	yes	No	No	No	yes	no	no	no
81	zeboye	55–64	rural	orthodox	currently in union	10 complete	housewife	female	yes	yes	no	>=30 minutes	no	yes	yes	no	poor	yes	no	no	No		No	yes	yes	yes	yes	yes
139	jara	65yrs and above	rural	orthodox	currently in union	can not read and write	farmer	male	yes	yes	yes	>=30 minutes	no	no	no	yes	poor	no	yes	no	No		No	yes	No	yes	yes	yes
228	andabet	40–54	rural	orthodox	currently in union	can not read and write	government employed	male	yes	yes	yes	>=30 minutes	no	no	no	no	poor	yes	no	no	No		No	yes	yes	yes	yes	no
218	zeboye	55–64	rural	orthodox	currently in union	can not read and write	farmer	female	yes	no	no	<30 minutes	no	yes	no	no	poor	yes	no	no	No		No	yes	yes	yes	yes	no
3	zeboye	55–64	urban	orthodox	currently in union	above grade 10	government employed	male	no	yes	no	<30 minutes	yes	no	no	yes	poor	yes	yes	no	yes	No	No	yes	yes	yes	yes	yes
592	jara	65yrs and above	urban	orthodox	currently not in union	10 complete	daily laborer	female	no	yes	yes	<30 minutes	no	no	no	yes	poor	yes	no	no	No		No	yes	yes	yes	yes	yes
38	jara	65yrs and above	urban	orthodox	currently in union	above grade 10	government employed	female	no	yes	no	<30 minutes	yes	no	no	no	poor	yes	yes	no	yes	No	No	yes	yes	yes	yes	yes
279	zeboye	55–64	urban	muslim	currently in union	read and write only	merchant	female	no	no	yes	<30 minutes	no	no	no	no	poor	yes	no	no	No		No	yes	yes	yes	yes	no
325	jara	65yrs and above	urban	orthodox	currently in union	can not read and write	housewife	female	no	yes	no	<30 minutes	no	no	no	no	poor	yes	no	no	No		No	yes	yes	yes	yes	no
397	zeboye	55–64	urban	orthodox	currently in union	above grade 10	government employed	male	no	yes	yes	<30 minutes	yes	yes	yes	no	poor	yes	no	no	yes	No	yes	yes	yes	yes	yes	yes
327	zeboye	55–64	urban	orthodox	currently in union	1-8 grade	housewife	female	no	no	yes	<30 minutes	no	no	no	no	poor	yes	no	no	No		No	yes	yes	yes	yes	yes
125	zeboye	55–64	rural	orthodox	currently in union	can not read and write	farmer	female	yes	no	yes	>=30 minutes	no	no	yes	no	poor	yes	no	no	No		No	yes	yes	yes	yes	yes
364	zeboye	55–64	urban	orthodox	currently in union	read and write only	housewife	female	no	no	yes	<30 minutes	yes	yes	yes	no	poor	yes	no	no	yes	No	No	yes	yes	yes	yes	yes
294	andabet	40–54	urban	orthodox	currently in union	10 complete	merchant	male	no	yes	no	<30 minutes	no	no	no	no	poor	yes	no	no	No		No	yes	yes	yes	yes	no
276	zeboye	55–64	urban	muslim	currently in union	1-8 grade	merchant	male	no	yes	no	>=30 minutes	no	no	no	no	poor	yes	no	no	No		No	yes	yes	yes	yes	no
363	zeboye	55–64	urban	orthodox	currently in union	1-8 grade	housewife	male	no	yes	yes	<30 minutes	yes	no	yes	no	poor	yes	no	no	yes	No	No	yes	yes	yes	yes	yes
380	jara	65yrs and above	urban	muslim	currently in union	can not read and write	housewife	male	no	no	yes	<30 minutes	no	no	yes	no	poor	yes	no	no	No		No	yes	yes	yes	yes	yes
377	zeboye	55–64	urban	orthodox	currently in union	read and write only	farmer	male	no	yes	yes	<30 minutes	no	no	yes	no	poor	yes	no	no	No		No	yes	yes	yes	yes	yes
461	zeboye	55–64	rural	orthodox	currently not in union	1-8 grade	housewife	female	yes	yes	yes	>=30 minutes	no	no	yes	no	poor	yes	no	no	No		No	yes	yes	yes	yes	yes
126	jara	65yrs and above	rural	orthodox	currently in union	can not read and write	farmer	female	yes	no	yes	>=30 minutes	no	yes	yes	no	poor	yes	no	no	No		No	yes	yes	yes	yes	yes
142	jara	65yrs and above	rural	orthodox	currently in union	can not read and write	farmer	female	yes	no	yes	>=30 minutes	no	yes	no	no	poor	yes	no	no	No		No	yes	yes	yes	yes	yes
269	zeboye	55–64	urban	orthodox	currently in union	read and write only	merchant	female	no	no	yes	<30 minutes	no	no	no	no	poor	yes	no	no	No		No	yes	yes	yes	yes	yes
369	zeboye	55–64	urban	orthodox	currently in union	read and write only	daily laborer	male	no	yes	yes	<30 minutes	yes	yes	yes	no	poor	yes	yes	no	yes	No	No	yes	yes	yes	yes	yes
296	zeboye	55–64	urban	orthodox	currently in union	1-8 grade	farmer	female	no	no	yes	<30 minutes	no	no	no	no	poor	yes	no	no	No		No	yes	yes	yes	yes	no
58	andabet	40–54	urban	orthodox	currently in union	1-8 grade	housewife	female	no	yes	no	<30 minutes	yes	no	no	yes	poor	yes	no	no	yes	No	No	yes	yes	yes	no	no
345	zeboye	55–64	urban	orthodox	currently in union	read and write only	housewife	male	no	yes	yes	<30 minutes	no	no	yes	no	poor	yes	no	no	No		No	yes	yes	yes	yes	yes
314	andabet	40–54	urban	muslim	currently in union	read and write only	merchant	female	no	yes	no	<30 minutes	no	no	no	no	poor	yes	no	no	No		No	yes	yes	yes	yes	no
390	zeboye	55–64	urban	orthodox	currently in union	can not read and write	housewife	female	no	yes	yes	<30 minutes	yes	no	yes	no	poor	yes	no	no	yes	No	No	yes	yes	yes	yes	yes
564	jara	65yrs and above	urban	orthodox	currently not in union	10 complete	housewife	female	no	no	yes	<30 minutes	no	no	no	no	poor	yes	no	no	No		No	yes	yes	yes	yes	no
412	zeboye	55–64	urban	orthodox	currently in union	can not read and write	housewife	female	no	no	yes	<30 minutes	no	no	yes	no	poor	yes	yes	no	No		No	yes	yes	yes	yes	yes
59	zeboye	55–64	rural	orthodox	currently not in union	can not read and write	farmer	female	yes	yes	no	<30 minutes	no	no	yes	yes	poor	yes	no	no	No		No	yes	yes	yes	yes	yes
211	jara	65yrs and above	rural	orthodox	currently in union	1-8 grade	farmer	female	yes	yes	yes	>=30 minutes	no	no	no	no	poor	yes	no	no	No		No	yes	yes	yes	yes	no
535	zeboye	55–64	rural	orthodox	currently not in union	1-8 grade	housewife	female	yes	no	no	>=30 minutes	no	no	yes	no	poor	yes	no	no	No		No	yes	yes	yes	yes	yes
587	jara	65yrs and above	urban	orthodox	currently in union	read and write only	government employed	female	no	no	yes	<30 minutes	no	no	no	no	poor	yes	no	no	No		No	yes	yes	yes	yes	no
174	andabet	40–54	rural	orthodox	currently in union	can not read and write	farmer	male	yes	yes	yes	>=30 minutes	no	no	no	no	poor	yes	no	no	No		No	yes	yes	yes	yes	yes
514	zeboye	55–64	rural	orthodox	currently in union	10 complete	farmer	female	yes	no	yes	>=30 minutes	no	no	yes	no	poor	yes	no	no	No		No	yes	yes	yes	yes	yes
463	jara	65yrs and above	rural	orthodox	currently not in union	read and write only	housewife	female	yes	yes	yes	>=30 minutes	no	no	yes	no	poor	yes	no	no	No		No	yes	yes	yes	yes	yes
579	jara	65yrs and above	urban	orthodox	currently not in union	1-8 grade	daily laborer	female	no	yes	yes	<30 minutes	no	no	no	no	poor	yes	no	no	No		No	yes	yes	yes	yes	no
610	jara	65yrs and above	rural	orthodox	currently not in union	read and write only	housewife	female	yes	no	yes	>=30 minutes	no	no	no	no	poor	yes	no	no	No		No	yes	yes	yes	yes	yes
575	jara	65yrs and above	urban	orthodox	currently not in union	1-8 grade	farmer	female	no	yes	yes	<30 minutes	no	no	no	no	poor	yes	no	no	No		No	yes	yes	yes	yes	yes
88	zeboye	55–64	rural	orthodox	currently in union	10 complete	farmer	male	yes	yes	yes	>=30 minutes	no	no	yes	no	poor	yes	no	no	No		No	yes	yes	no	no	no
112	jara	65yrs and above	rural	muslim	currently not in union	read and write only	farmer	male	yes	no	yes	>=30 minutes	no	yes	yes	no	poor	yes	yes	no	No		No	yes	yes	yes	yes	yes
399	zeboye	55–64	urban	orthodox	currently in union	above grade 10	housewife	male	no	yes	yes	<30 minutes	yes	no	yes	no	poor	yes	no	no	yes	No	No	yes	yes	yes	yes	yes
570	jara	65yrs and above	urban	orthodox	currently not in union	can not read and write	housewife	female	no	yes	yes	<30 minutes	no	no	no	no	poor	yes	no	no	No		No	yes	yes	yes	yes	no
419	zeboye	55–64	urban	orthodox	currently not in union	can not read and write	farmer	female	no	no	yes	<30 minutes	no	yes	yes	yes	poor	yes	yes	no	No		No	yes	yes	yes	yes	yes
360	zeboye	55–64	urban	orthodox	currently in union	10 complete	housewife	female	no	no	yes	<30 minutes	yes	yes	yes	no	poor	yes	yes	no	yes	No	No	yes	yes	yes	yes	yes
12	zeboye	55–64	urban	orthodox	currently in union	can not read and write	housewife	male	no	no	yes	<30 minutes	yes	no	yes	no	poor	yes	no	no	yes	No	No	yes	yes	yes	yes	yes
389	zeboye	55–64	urban	orthodox	currently in union	1-8 grade	housewife	female	no	yes	yes	<30 minutes	yes	no	yes	no	poor	yes	no	no	yes	No	No	yes	yes	yes	yes	yes
404	zeboye	55–64	urban	orthodox	currently in union	can not read and write	farmer	female	yes	yes	yes	<30 minutes	no	no	yes	no	poor	yes	no	no	No		No	yes	yes	yes	yes	yes
560	jara	65yrs and above	urban	orthodox	currently not in union	can not read and write	farmer	female	no	yes	yes	<30 minutes	no	no	no	no	poor	yes	no	no	No		No	yes	yes	yes	yes	no
83	jara	65yrs and above	rural	orthodox	currently in union	can not read and write	farmer	male	yes	no	no	>=30 minutes	no	no	yes	no	poor	yes	no	no	No		No	yes	yes	yes	yes	yes
556	jara	65yrs and above	urban	orthodox	currently not in union	1-8 grade	farmer	male	no	yes	yes	<30 minutes	no	no	no	no	poor	yes	no	no	No		No	yes	yes	yes	yes	no
303	jara	65yrs and above	urban	muslim	currently not in union	1-8 grade	housewife	female	no	yes	yes	<30 minutes	no	no	no	no	poor	yes	no	no	No		No	yes	yes	yes	yes	no
78	zeboye	55–64	rural	orthodox	currently in union	10 complete	housewife	female	yes	yes	yes	>=30 minutes	no	yes	yes	no	poor	yes	no	no	No		No	yes	yes	yes	yes	yes
308	zeboye	55–64	urban	muslim	currently in union	can not read and write	merchant	male	no	no	yes	<30 minutes	no	no	no	no	poor	yes	no	no	No		No	yes	yes	yes	yes	yes
265	zeboye	55–64	urban	orthodox	currently in union	can not read and write	farmer	male	no	yes	yes	<30 minutes	no	no	no	no	poor	yes	no	no	No		No	yes	yes	yes	yes	no
416	zeboye	55–64	urban	orthodox	currently in union	read and write only	housewife	male	no	yes	yes	<30 minutes	no	no	yes	no	poor	yes	no	no	No		No	yes	yes	yes	yes	yes
567	jara	65yrs and above	urban	orthodox	currently not in union	can not read and write	housewife	female	no	no	yes	<30 minutes	no	no	no	no	poor	yes	no	no	No		No	yes	yes	yes	yes	no
346	zeboye	55–64	urban	orthodox	currently not in union	can not read and write	daily laborer	female	no	yes	yes	<30 minutes	no	no	yes	no	poor	yes	no	no	No		No	yes	yes	yes	yes	yes
362	andabet	40–54	urban	orthodox	currently in union	above grade 10	housewife	male	no	yes	yes	<30 minutes	yes	no	yes	no	poor	yes	yes	no	yes	No	No	yes	yes	yes	yes	yes
347	jara	65yrs and above	urban	orthodox	currently in union	1-8 grade	housewife	male	no	yes	yes	<30 minutes	no	no	yes	no	poor	yes	no	no	No		No	yes	yes	yes	yes	yes
229	andabet	40–54	rural	orthodox	currently in union	10 complete	farmer	female	yes	yes	no	>=30 minutes	no	no	no	no	poor	yes	no	no	No		No	yes	yes	yes	yes	no
156	andabet	40–54	rural	orthodox	currently in union	above grade 10	government employed	male	yes	yes	yes	>=30 minutes	yes	yes	yes	no	poor	yes	yes	no	yes	yes	No	yes	yes	yes	yes	yes
566	jara	65yrs and above	urban	orthodox	currently not in union	can not read and write	housewife	female	no	no	no	<30 minutes	no	no	no	yes	poor	yes	no	no	No		No	yes	yes	yes	yes	no
334	zeboye	55–64	urban	orthodox	currently in union	1-8 grade	merchant	female	no	yes	yes	<30 minutes	no	no	no	no	poor	yes	no	no	No		No	yes	yes	yes	yes	no
263	jara	65yrs and above	urban	orthodox	currently in union	can not read and write	housewife	male	no	yes	yes	<30 minutes	no	no	no	no	poor	yes	no	no	No		No	yes	yes	yes	yes	yes
508	jara	65yrs and above	rural	orthodox	currently in union	read and write only	farmer	female	yes	no	yes	>=30 minutes	no	no	yes	no	poor	yes	no	no	No		No	yes	yes	yes	yes	yes
355	zeboye	55–64	urban	orthodox	currently in union	can not read and write	housewife	male	no	no	yes	<30 minutes	yes	no	yes	no	poor	yes	no	no	yes	No	No	yes	yes	yes	yes	yes
413	zeboye	55–64	urban	orthodox	currently not in union	can not read and write	daily laborer	male	no	yes	yes	<30 minutes	no	no	yes	no	poor	yes	no	no	No		No	yes	yes	yes	yes	yes
565	jara	65yrs and above	urban	orthodox	currently not in union	read and write only	housewife	female	no	yes	yes	<30 minutes	no	no	no	no	poor	yes	no	no	No		No	yes	yes	yes	yes	no
590	jara	65yrs and above	urban	orthodox	currently not in union	10 complete	housewife	male	no	yes	yes	<30 minutes	no	no	yes	no	poor	yes	no	no	No		No	yes	yes	yes	yes	no
596	jara	65yrs and above	urban	orthodox	currently not in union	read and write only	housewife	female	no	no	yes	<30 minutes	no	no	no	no	poor	yes	no	no	No		No	yes	yes	yes	yes	no
335	zeboye	55–64	urban	orthodox	currently in union	can not read and write	government employed	male	no	yes	no	<30 minutes	no	no	no	no	poor	yes	no	no	No		No	yes	yes	yes	yes	yes
341	zeboye	55–64	urban	orthodox	currently in union	1-8 grade	housewife	male	no	no	yes	<30 minutes	yes	no	yes	no	poor	yes	no	no	yes		No	yes	yes	yes	yes	yes
25	andabet	40–54	urban	orthodox	currently not in union	1-8 grade	daily laborer	male	no	no	no	<30 minutes	yes	no	no	no	poor	yes	no	no	yes	No	No	yes	yes	no	no	no
85	zeboye	55–64	rural	orthodox	currently in union	can not read and write	farmer	female	yes	yes	yes	>=30 minutes	no	no	yes	no	poor	yes	no	no	No		No	yes	yes	yes	yes	yes
35	zeboye	55–64	urban	orthodox	currently not in union	can not read and write	merchant	male	no	yes	yes	<30 minutes	yes	no	no	no	poor	yes	yes	no	yes	No	No	yes	yes	yes	yes	yes
491	jara	65yrs and above	rural	orthodox	currently in union	can not read and write	farmer	male	yes	no	yes	>=30 minutes	no	no	yes	no	poor	yes	no	no	No		No	yes	yes	yes	yes	yes
56	zeboye	55–64	urban	orthodox	currently not in union	10 complete	merchant	female	no	yes	no	<30 minutes	yes	no	yes	no	poor	yes	no	no	yes	No	No	yes	yes	yes	yes	yes
210	zeboye	55–64	rural	orthodox	currently in union	10 complete	farmer	female	yes	yes	yes	>=30 minutes	no	no	no	no	poor	yes	no	no	No		No	yes	yes	yes	yes	no
204	andabet	40–54	rural	orthodox	currently in union	1-8 grade	farmer	female	yes	yes	yes	>=30 minutes	no	no	no	no	poor	yes	no	no	No		No	yes	yes	yes	yes	no
581	jara	65yrs and above	urban	orthodox	currently not in union	above grade 10	government employed	female	no	yes	yes	<30 minutes	no	no	no	no	poor	yes	no	no	No		No	yes	yes	yes	yes	no
18	jara	65yrs and above	urban	orthodox	currently in union	can not read and write	merchant	male	no	no	yes	<30 minutes	yes	no	yes	no	poor	yes	no	no	yes	No	No	No	yes	yes	yes	no
127	zeboye	55–64	rural	orthodox	currently in union	1-8 grade	farmer	female	yes	yes	yes	>=30 minutes	no	yes	yes	no	poor	yes	no	no	No		No	yes	yes	yes	yes	yes
396	zeboye	55–64	urban	orthodox	currently in union	1-8 grade	housewife	female	no	yes	yes	<30 minutes	yes	no	yes	no	poor	yes	no	no	yes	No	No	yes	yes	yes	yes	yes
47	zeboye	55–64	urban	orthodox	currently in union	10 complete	housewife	female	no	no	yes	<30 minutes	yes	no	no	no	poor	yes	no	no	yes	No	yes	No	No	yes	yes	yes
128	zeboye	55–64	rural	orthodox	currently in union	1-8 grade	farmer	female	yes	yes	yes	<30 minutes	no	no	yes	no	poor	yes	no	no	No		No	yes	yes	yes	yes	yes
417	jara	65yrs and above	urban	orthodox	currently in union	can not read and write	farmer	female	no	yes	yes	<30 minutes	no	no	yes	no	poor	yes	no	no	No		No	yes	yes	yes	yes	yes
124	andabet	40–54	rural	orthodox	currently in union	10 complete	merchant	female	yes	yes	yes	>=30 minutes	no	yes	yes	no	poor	yes	no	no	No		No	yes	yes	yes	yes	yes
471	zeboye	55–64	rural	muslim	currently not in union	read and write only	housewife	male	yes	no	yes	>=30 minutes	no	no	yes	no	poor	yes	no	no	No		No	yes	yes	yes	yes	yes
42	andabet	40–54	urban	orthodox	currently in union	10 complete	housewife	female	no	yes	no	<30 minutes	yes	yes	no	no	poor	yes	no	no	yes	No	No	yes	No	yes	yes	no
374	zeboye	55–64	urban	orthodox	currently in union	read and write only	housewife	male	no	yes	yes	<30 minutes	yes	no	yes	no	poor	yes	no	no	yes	yes	No	yes	yes	yes	yes	yes
138	jara	65yrs and above	rural	orthodox	currently in union	can not read and write	farmer	male	yes	yes	yes	>=30 minutes	yes	no	no	no	poor	yes	no	no	yes	No	No	yes	No	yes	yes	yes
290	andabet	40–54	urban	orthodox	currently in union	1-8 grade	housewife	female	no	yes	yes	<30 minutes	no	no	no	no	poor	yes	no	no	No		No	yes	yes	yes	yes	no
180	jara	65yrs and above	rural	orthodox	currently in union	can not read and write	farmer	male	yes	no	yes	>=30 minutes	yes	no	no	yes	poor	yes	no	no	yes	No	No	yes	yes	yes	yes	no
144	jara	65yrs and above	rural	orthodox	currently in union	can not read and write	farmer	male	yes	yes	yes	>=30 minutes	yes	no	yes	no	poor	yes	no	no	yes	yes	No	yes	yes	yes	yes	yes
49	andabet	40–54	urban	orthodox	currently in union	can not read and write	farmer	male	no	yes	yes	<30 minutes	yes	no	no	yes	poor	no	yes	no	yes	No	No	yes	yes	yes	no	no
220	zeboye	55–64	rural	orthodox	currently in union	1-8 grade	farmer	male	yes	yes	yes	<30 minutes	no	yes	no	no	poor	yes	no	no	No		No	yes	yes	yes	yes	no
453	zeboye	55–64	rural	orthodox	currently not in union	read and write only	housewife	female	yes	yes	yes	>=30 minutes	no	no	yes	no	poor	yes	no	no	No		No	yes	yes	yes	yes	yes
24	zeboye	55–64	urban	orthodox	currently in union	1-8 grade	housewife	male	no	yes	yes	<30 minutes	yes	no	yes	no	poor	yes	no	no	yes	No	yes	yes	yes	yes	yes	yes
268	zeboye	55–64	urban	orthodox	currently in union	1-8 grade	merchant	female	no	yes	yes	<30 minutes	no	no	no	no	poor	yes	no	no	No		No	yes	yes	yes	yes	no
225	andabet	40–54	rural	orthodox	currently in union	1-8 grade	farmer	female	yes	yes	yes	>=30 minutes	no	no	no	yes	poor	yes	no	no	No		No	yes	yes	yes	yes	no
313	jara	65yrs and above	urban	orthodox	currently in union	can not read and write	merchant	female	no	no	yes	<30 minutes	no	no	no	no	poor	yes	no	no	No		No	yes	yes	yes	yes	no
573	zeboye	55–64	urban	muslim	currently not in union	1-8 grade	merchant	male	no	yes	no	<30 minutes	no	no	no	no	poor	yes	no	no	No		No	yes	yes	yes	yes	no
179	andabet	40–54	rural	orthodox	currently in union	can not read and write	farmer	male	yes	yes	no	>=30 minutes	no	no	no	no	poor	yes	no	no	No		No	yes	yes	yes	yes	no
286	jara	65yrs and above	urban	orthodox	currently not in union	can not read and write	daily laborer	male	no	no	yes	<30 minutes	no	no	no	no	poor	yes	no	no	No		No	yes	yes	yes	yes	no
149	zeboye	55–64	rural	orthodox	currently in union	can not read and write	farmer	male	yes	yes	yes	>=30 minutes	no	no	no	no	poor	yes	no	no	No		No	yes	yes	yes	yes	yes
76	zeboye	55–64	rural	orthodox	currently in union	above grade 10	government employed	female	yes	yes	yes	>=30 minutes	no	yes	yes	no	poor	yes	no	no	No		No	yes	yes	yes	yes	yes
86	zeboye	55–64	rural	orthodox	currently in union	above grade 10	government employed	male	yes	yes	yes	>=30 minutes	no	no	yes	no	poor	yes	no	no	No		No	yes	yes	no	no	no
230	zeboye	55–64	rural	orthodox	currently in union	can not read and write	farmer	male	yes	yes	yes	>=30 minutes	no	no	no	no	poor	yes	no	no	No		No	yes	yes	yes	yes	no
561	jara	65yrs and above	urban	orthodox	currently not in union	can not read and write	housewife	male	no	no	yes	<30 minutes	no	no	no	no	poor	yes	no	no	No		No	yes	yes	yes	yes	yes
398	andabet	40–54	urban	orthodox	currently in union	1-8 grade	housewife	female	no	yes	yes	<30 minutes	no	yes	yes	no	poor	yes	no	no	No		No	yes	yes	yes	yes	yes
600	jara	65yrs and above	urban	orthodox	currently not in union	can not read and write	farmer	male	no	no	yes	<30 minutes	no	no	no	no	poor	yes	no	no	No		No	yes	yes	yes	yes	no
583	zeboye	55–64	urban	orthodox	currently not in union	10 complete	government employed	male	no	no	yes	<30 minutes	no	no	no	no	poor	yes	no	no	No		No	yes	yes	yes	yes	no
199	zeboye	55–64	rural	orthodox	currently in union	can not read and write	farmer	male	yes	yes	no	>=30 minutes	no	no	no	no	poor	yes	no	no	No		No	yes	yes	yes	yes	no
382	zeboye	55–64	urban	orthodox	currently in union	above grade 10	government employed	male	no	no	yes	<30 minutes	yes	yes	yes	no	poor	yes	no	no	yes	No	No	yes	yes	yes	yes	yes
89	andabet	40–54	rural	orthodox	currently in union	10 complete	farmer	male	yes	yes	no	>=30 minutes	no	no	yes	no	poor	yes	yes	no	No		No	yes	yes	no	no	no
284	jara	65yrs and above	urban	orthodox	currently in union	can not read and write	farmer	male	no	no	yes	<30 minutes	no	no	no	no	poor	yes	no	no	No		No	yes	yes	yes	yes	yes
281	andabet	40–54	urban	orthodox	currently in union	1-8 grade	merchant	male	no	no	yes	<30 minutes	no	no	no	yes	poor	yes	no	no	No		No	yes	yes	yes	yes	no
317	zeboye	55–64	urban	muslim	currently in union	1-8 grade	merchant	male	no	yes	yes	<30 minutes	no	no	no	no	poor	yes	no	no	No		No	yes	yes	yes	yes	no
407	zeboye	55–64	urban	orthodox	currently in union	above grade 10	government employed	male	no	yes	yes	<30 minutes	yes	yes	yes	no	poor	yes	yes	no	yes	yes	No	yes	yes	yes	yes	yes
256	zeboye	55–64	rural	orthodox	currently in union	can not read and write	farmer	female	yes	no	yes	>=30 minutes	no	no	no	no	poor	yes	no	no	No		No	yes	yes	yes	yes	no
597	jara	65yrs and above	urban	orthodox	currently not in union	can not read and write	farmer	female	no	no	no	<30 minutes	no	no	no	no	poor	yes	no	no	No		No	yes	yes	yes	yes	no
15	jara	65yrs and above	urban	orthodox	currently in union	can not read and write	housewife	female	no	no	yes	<30 minutes	yes	no	yes	no	poor	yes	no	no	yes	No	yes	yes	yes	yes	yes	yes
580	jara	65yrs and above	urban	orthodox	currently not in union	1-8 grade	daily laborer	female	no	yes	yes	<30 minutes	no	no	no	no	poor	yes	no	no	No		No	yes	yes	yes	yes	no
271	zeboye	55–64	urban	orthodox	currently in union	1-8 grade	farmer	male	no	yes	no	<30 minutes	no	no	no	no	poor	yes	no	no	No	No	No	yes	yes	yes	yes	no
445	zeboye	55–64	rural	orthodox	currently in union	1-8 grade	farmer	female	yes	no	yes	>=30 minutes	no	no	no	no	poor	yes	no	no	No		No	yes	yes	yes	yes	no
439	jara	65yrs and above	rural	orthodox	currently in union	can not read and write	farmer	female	yes	no	yes	>=30 minutes	no	no	no	no	poor	yes	no	no	No		No	yes	yes	yes	yes	yes
131	andabet	40–54	rural	orthodox	currently in union	1-8 grade	farmer	female	yes	yes	yes	>=30 minutes	no	no	yes	no	poor	yes	no	no	No		No	yes	yes	yes	yes	yes
448	zeboye	55–64	rural	orthodox	currently in union	read and write only	farmer	male	yes	no	yes	>=30 minutes	no	no	no	no	poor	yes	no	no	No		No	yes	yes	yes	yes	yes
406	zeboye	55–64	urban	orthodox	currently in union	above grade 10	government employed	male	no	yes	yes	<30 minutes	yes	yes	yes	no	poor	yes	no	no	yes	No	No	yes	yes	yes	yes	yes
372	zeboye	55–64	urban	orthodox	currently in union	read and write only	housewife	female	no	no	yes	<30 minutes	no	yes	yes	no	poor	yes	no	no	No		No	yes	yes	yes	yes	yes
414	jara	65yrs and above	urban	orthodox	currently in union	read and write only	housewife	male	no	yes	yes	<30 minutes	no	no	yes	no	poor	yes	no	no	No		No	yes	yes	yes	yes	yes
593	jara	65yrs and above	urban	orthodox	currently not in union	read and write only	daily laborer	female	no	no	yes	<30 minutes	no	no	no	no	poor	yes	no	no	No		No	yes	yes	yes	yes	no
558	zeboye	55–64	urban	orthodox	currently not in union	10 complete	housewife	male	no	no	yes	<30 minutes	no	no	no	no	poor	yes	no	no	No		No	yes	yes	yes	yes	yes
392	zeboye	55–64	urban	orthodox	currently in union	1-8 grade	housewife	male	no	no	no	<30 minutes	no	no	yes	yes	poor	yes	no	no	No		No	yes	yes	yes	yes	no
599	zeboye	55–64	urban	orthodox	currently not in union	can not read and write	farmer	male	no	yes	yes	<30 minutes	no	no	no	no	poor	yes	no	no	No		No	yes	yes	yes	yes	yes
34	zeboye	55–64	urban	orthodox	currently in union	can not read and write	merchant	male	no	no	yes	<30 minutes	yes	no	no	no	poor	yes	no	no	yes	No	No	yes	yes	yes	yes	yes
50	zeboye	55–64	urban	orthodox	currently in union	1-8 grade	housewife	female	no	yes	yes	<30 minutes	yes	no	no	no	poor	yes	no	no	yes	No	yes	No	yes	yes	yes	yes
84	andabet	40–54	rural	orthodox	currently in union	10 complete	farmer	male	yes	yes	no	>=30 minutes	no	no	yes	no	poor	yes	no	no	No		No	yes	yes	yes	yes	yes
255	zeboye	55–64	urban	orthodox	currently not in union	can not read and write	housewife	female	no	yes	yes	<30 minutes	no	no	no	no	poor	yes	no	no	No		No	yes	yes	yes	yes	no
46	jara	65yrs and above	urban	orthodox	currently in union	can not read and write	housewife	female	no	no	no	<30 minutes	yes	no	no	no	poor	yes	no	no	yes	No	No	yes	yes	no	no	no
71	zeboye	55–64	rural	orthodox	currently in union	1-8 grade	housewife	male	yes	yes	no	>=30 minutes	no	no	yes	no	poor	yes	no	no	No		No	yes	yes	yes	yes	yes
98	zeboye	55–64	rural	orthodox	currently in union	can not read and write	farmer	female	yes	yes	no	>=30 minutes	no	no	yes	no	poor	yes	no	no	No		No	yes	yes	yes	yes	yes
40	zeboye	55–64	urban	orthodox	currently in union	can not read and write	farmer	male	no	no	no	<30 minutes	yes	no	no	no	poor	yes	no	no	yes	No	No	yes	yes	yes	yes	yes
20	zeboye	55–64	urban	orthodox	currently in union	can not read and write	merchant	female	no	yes	yes	<30 minutes	yes	no	no	no	poor	yes	no	no	yes	yes	No	No	yes	yes	no	no
400	jara	65yrs and above	urban	muslim	currently not in union	1-8 grade	farmer	female	no	yes	yes	<30 minutes	no	no	yes	no	poor	yes	no	no	No		No	yes	yes	yes	yes	yes
443	jara	65yrs and above	rural	orthodox	currently in union	can not read and write	farmer	male	yes	no	yes	>=30 minutes	no	no	no	no	poor	yes	no	no	No		No	yes	yes	yes	yes	yes
576	jara	65yrs and above	urban	orthodox	currently not in union	can not read and write	farmer	female	no	yes	yes	<30 minutes	no	yes	no	no	poor	yes	no	no	No		No	yes	yes	yes	yes	no
348	zeboye	55–64	urban	orthodox	currently not in union	read and write only	daily laborer	male	no	yes	no	<30 minutes	no	no	yes	no	poor	yes	no	no	No		No	yes	yes	yes	yes	yes
513	jara	65yrs and above	urban	orthodox	currently in union	10 complete	merchant	female	yes	yes	yes	>=30 minutes	no	no	yes	no	poor	yes	no	no	No		No	yes	yes	yes	yes	yes
27	zeboye	55–64	urban	orthodox	currently in union	1-8 grade	housewife	female	yes	yes	no	<30 minutes	yes	no	no	no	poor	yes	no	no	yes	No	No	yes	yes	yes	yes	yes
272	jara	65yrs and above	urban	muslim	currently in union	1-8 grade	merchant	female	no	no	yes	<30 minutes	no	no	no	no	poor	yes	no	no	No		yes	yes	yes	yes	yes	yes
543	zeboye	55–64	rural	orthodox	currently not in union	read and write only	farmer	female	yes	no	yes	<30 minutes	no	no	yes	yes	poor	yes	yes	no	No		No	yes	yes	yes	yes	yes
54	zeboye	55–64	urban	orthodox	currently in union	1-8 grade	daily laborer	female	no	yes	no	<30 minutes	yes	no	yes	no	poor	yes	no	no	yes	No	No	yes	yes	yes	yes	yes
588	jara	65yrs and above	urban	orthodox	currently not in union	can not read and write	farmer	female	no	no	yes	<30 minutes	no	no	no	no	poor	yes	no	no	No		No	yes	yes	yes	yes	no
456	jara	65yrs and above	rural	orthodox	currently not in union	1-8 grade	housewife	female	yes	no	yes	>=30 minutes	no	no	yes	no	poor	yes	no	no	No		No	yes	yes	yes	yes	yes
394	zeboye	55–64	urban	orthodox	currently in union	1-8 grade	housewife	female	no	yes	yes	<30 minutes	no	no	yes	no	poor	yes	no	no	No		No	yes	yes	yes	yes	yes
418	jara	65yrs and above	urban	orthodox	currently not in union	can not read and write	farmer	male	no	yes	yes	<30 minutes	no	no	yes	no	poor	yes	no	no	No		No	yes	yes	yes	yes	no
36	jara	65yrs and above	urban	orthodox	currently in union	read and write only	housewife	male	no	no	yes	<30 minutes	yes	no	no	no	poor	yes	no	no	yes	No	yes	No	No	yes	yes	yes
475	zeboye	55–64	rural	orthodox	currently in union	read and write only	farmer	male	yes	yes	yes	>=30 minutes	no	no	yes	no	poor	yes	no	no	No		No	yes	yes	yes	yes	yes
91	zeboye	55–64	rural	orthodox	currently in union	10 complete	housewife	male	yes	yes	yes	>=30 minutes	no	no	yes	no	poor	yes	no	no	No		No	yes	yes	yes	yes	yes
349	zeboye	55–64	urban	orthodox	currently in union	read and write only	housewife	male	no	no	yes	<30 minutes	no	no	yes	no	poor	yes	no	no	No		No	yes	yes	yes	yes	yes
440	zeboye	55–64	rural	orthodox	currently in union	1-8 grade	farmer	male	yes	yes	yes	>=30 minutes	no	no	no	no	poor	yes	no	no	No		No	yes	yes	yes	yes	yes
7	andabet	40–54	urban	orthodox	currently not in union	can not read and write	housewife	male	no	yes	yes	<30 minutes	yes	no	yes	yes	poor	yes	no	no	yes	No	No	yes	yes	yes	no	no
140	jara	65yrs and above	rural	orthodox	currently in union	can not read and write	farmer	male	yes	yes	yes	>=30 minutes	no	no	no	yes	poor	yes	no	no	No		No	yes	No	yes	yes	no
273	jara	65yrs and above	urban	muslim	currently in union	read and write only	merchant	female	no	no	no	<30 minutes	no	no	no	no	poor	yes	no	no	No		No	yes	yes	yes	yes	no
546	zeboye	55–64	urban	orthodox	currently not in union	can not read and write	housewife	male	no	yes	no	<30 minutes	no	no	yes	no	poor	yes	no	no	No		No	yes	yes	yes	yes	no
97	zeboye	55–64	rural	muslim	currently not in union	above grade 10	housewife	male	yes	yes	no	>=30 minutes	no	no	yes	no	poor	yes	no	no	No		No	yes	yes	yes	yes	yes
481	zeboye	55–64	rural	orthodox	currently in union	read and write only	farmer	male	yes	yes	yes	>=30 minutes	no	no	yes	no	poor	yes	no	no	No		No	yes	yes	yes	yes	yes
196	jara	65yrs and above	rural	orthodox	currently in union	can not read and write	farmer	female	yes	no	yes	>=30 minutes	no	no	no	yes	poor	yes	no	no	No		No	yes	yes	yes	yes	no
243	zeboye	55–64	rural	orthodox	currently in union	can not read and write	farmer	male	yes	yes	no	>=30 minutes	no	no	no	no	poor	yes	no	no	No		No	yes	yes	yes	yes	no
82	zeboye	55–64	rural	orthodox	currently in union	10 complete	housewife	female	yes	yes	no	>=30 minutes	no	no	yes	no	poor	yes	no	no	No		No	yes	yes	yes	yes	yes
405	zeboye	55–64	urban	muslim	currently in union	above grade 10	government employed	male	no	yes	yes	<30 minutes	no	no	yes	no	poor	yes	yes	no	No		No	yes	yes	yes	yes	yes
356	jara	65yrs and above	urban	orthodox	currently not in union	read and write only	daily laborer	male	yes	yes	yes	<30 minutes	yes	no	yes	no	poor	yes	no	no	yes	No	No	yes	yes	yes	yes	yes
614	jara	65yrs and above	rural	orthodox	currently not in union	1-8 grade	housewife	male	yes	no	yes	>=30 minutes	no	no	no	no	poor	yes	no	no	No		No	yes	yes	yes	yes	yes
11	andabet	40–54	urban	orthodox	currently not in union	1-8 grade	housewife	female	no	yes	yes	<30 minutes	yes	no	no	no	poor	yes	no	no	yes	No	No	No	yes	yes	yes	yes
282	andabet	40–54	urban	orthodox	currently in union	1-8 grade	farmer	male	yes	yes	yes	<30 minutes	no	no	no	no	poor	yes	no	no	No		No	yes	yes	yes	yes	no
261	zeboye	55–64	urban	orthodox	currently in union	10 complete	government employed	female	no	no	yes	<30 minutes	no	no	no	no	poor	yes	no	no	No		No	yes	yes	yes	yes	yes
488	zeboye	55–64	rural	orthodox	currently in union	read and write only	farmer	female	yes	yes	yes	>=30 minutes	no	no	yes	no	poor	yes	no	no	No		No	yes	yes	yes	yes	yes
480	zeboye	55–64	rural	orthodox	currently in union	can not read and write	farmer	female	yes	yes	yes	>=30 minutes	no	no	yes	no	poor	yes	no	no	No		No	yes	yes	yes	yes	yes
145	zeboye	55–64	rural	orthodox	currently in union	can not read and write	farmer	female	yes	yes	yes	>=30 minutes	no	no	yes	no	poor	yes	no	no	No		yes	yes	yes	yes	yes	yes
470	zeboye	55–64	rural	orthodox	currently in union	can not read and write	housewife	female	yes	yes	yes	>=30 minutes	no	no	yes	no	poor	yes	no	no	No		No	yes	yes	yes	yes	yes
395	zeboye	55–64	urban	orthodox	currently in union	10 complete	housewife	female	no	yes	yes	<30 minutes	no	no	yes	no	poor	yes	no	no	No		No	yes	yes	yes	yes	yes
13	zeboye	55–64	urban	orthodox	currently in union	read and write only	housewife	male	no	no	yes	<30 minutes	yes	no	no	no	poor	yes	no	no	yes	No	No	yes	yes	yes	yes	no
62	andabet	40–54	rural	orthodox	currently in union	10 complete	farmer	male	yes	yes	no	>=30 minutes	no	no	yes	no	poor	yes	no	no	No		No	yes	yes	yes	yes	yes
55	zeboye	55–64	urban	orthodox	currently not in union	can not read and write	daily laborer	male	yes	yes	yes	<30 minutes	yes	no	yes	no	poor	yes	yes	no	yes	No	No	yes	yes	yes	yes	yes
483	zeboye	55–64	rural	orthodox	currently in union	can not read and write	farmer	male	yes	yes	yes	>=30 minutes	no	no	yes	no	poor	yes	no	no	No		No	yes	yes	yes	yes	yes
170	andabet	40–54	rural	orthodox	currently in union	can not read and write	farmer	male	yes	yes	no	>=30 minutes	no	no	no	no	poor	yes	no	no	No		No	yes	yes	yes	yes	yes
32	andabet	40–54	urban	orthodox	currently in union	1-8 grade	merchant	female	no	yes	yes	<30 minutes	yes	no	yes	no	poor	yes	no	no	yes	yes	No	yes	yes	yes	yes	yes
460	zeboye	55–64	rural	orthodox	currently not in union	1-8 grade	housewife	male	yes	yes	yes	>=30 minutes	no	no	yes	no	poor	yes	no	no	No		No	yes	yes	yes	yes	yes
352	zeboye	55–64	urban	orthodox	currently in union	above grade 10	government employed	male	no	yes	yes	<30 minutes	no	no	yes	yes	poor	yes	no	no	No		No	yes	yes	yes	yes	yes
354	andabet	40–54	urban	orthodox	currently in union	can not read and write	daily laborer	female	no	yes	yes	<30 minutes	yes	no	yes	yes	poor	yes	no	no	yes	No	No	yes	yes	yes	yes	yes
250	zeboye	55–64	rural	orthodox	currently in union	can not read and write	farmer	male	yes	no	yes	>=30 minutes	no	no	no	no	poor	yes	no	no	No		No	yes	yes	yes	yes	no
568	zeboye	55–64	urban	orthodox	currently not in union	read and write only	farmer	female	no	yes	yes	<30 minutes	no	no	no	no	poor	yes	no	no	No		No	yes	yes	yes	yes	no
283	zeboye	55–64	urban	orthodox	currently in union	can not read and write	merchant	male	no	yes	yes	<30 minutes	no	no	no	no	poor	yes	no	no	No		No	yes	yes	yes	yes	yes
538	jara	65yrs and above	rural	orthodox	currently not in union	1-8 grade	farmer	male	yes	yes	yes	>=30 minutes	no	no	yes	no	poor	yes	no	no	No		No	yes	yes	yes	yes	yes
6	jara	65yrs and above	urban	orthodox	currently not in union	can not read and write	housewife	female	no	yes	yes	<30 minutes	yes	no	no	yes	poor	yes	no	no	yes	No	No	yes	yes	yes	no	no
469	jara	65yrs and above	rural	orthodox	currently not in union	can not read and write	housewife	female	yes	yes	yes	>=30 minutes	no	no	yes	no	poor	yes	no	no	No		No	yes	yes	yes	yes	yes
117	jara	65yrs and above	rural	orthodox	currently in union	read and write only	farmer	male	yes	no	yes	>=30 minutes	yes	yes	yes	no	poor	yes	no	no	yes	No	No	yes	yes	yes	yes	yes
16	andabet	40–54	urban	orthodox	currently in union	1-8 grade	housewife	female	no	yes	yes	<30 minutes	yes	no	yes	no	poor	no	yes	no	yes	No	No	yes	yes	yes	yes	yes
403	zeboye	55–64	urban	orthodox	currently in union	read and write only	government employed	female	no	yes	yes	<30 minutes	no	yes	yes	yes	poor	yes	no	no	No		No	yes	yes	yes	yes	yes
136	jara	65yrs and above	rural	orthodox	currently in union	can not read and write	farmer	male	yes	no	yes	>=30 minutes	no	yes	yes	no	poor	yes	no	no	No		No	yes	yes	yes	yes	yes
73	zeboye	55–64	rural	orthodox	currently in union	10 complete	housewife	female	yes	yes	yes	>=30 minutes	no	no	yes	no	poor	yes	no	no	No		No	yes	yes	yes	yes	yes
123	andabet	40–54	rural	orthodox	currently in union	1-8 grade	farmer	female	yes	yes	yes	>=30 minutes	no	no	yes	no	poor	yes	no	no	No		No	yes	yes	yes	yes	yes
251	zeboye	55–64	rural	orthodox	currently in union	can not read and write	farmer	female	yes	no	yes	>=30 minutes	no	no	no	no	poor	yes	no	no	No		No	yes	yes	yes	yes	no
74	zeboye	55–64	rural	orthodox	currently in union	can not read and write	housewife	male	yes	yes	yes	>=30 minutes	no	no	yes	no	poor	yes	no	no	No		No	yes	yes	yes	yes	yes
109	andabet	40–54	rural	orthodox	currently in union	1-8 grade	farmer	female	yes	yes	yes	>=30 minutes	no	no	yes	no	poor	yes	no	no	No		No	yes	yes	yes	yes	yes
285	zeboye	55–64	urban	orthodox	currently in union	can not read and write	farmer	female	no	yes	no	<30 minutes	no	no	no	no	poor	yes	no	no	No		No	yes	yes	yes	yes	no
366	zeboye	55–64	urban	orthodox	currently in union	1-8 grade	government employed	female	no	yes	no	<30 minutes	yes	yes	yes	no	poor	yes	yes	no	yes	No	No	yes	yes	yes	yes	yes
621	jara	65yrs and above	rural	orthodox	currently not in union	read and write only	housewife	male	yes	yes	yes	>=30 minutes	no	no	no	yes	poor	yes	no	no	No		No	yes	yes	yes	yes	no
536	jara	65yrs and above	rural	orthodox	currently not in union	can not read and write	housewife	male	yes	yes	yes	>=30 minutes	no	no	yes	no	poor	yes	no	no	No		No	yes	yes	yes	yes	yes
570	zeboye	55–64	urban	muslim	currently not in union	can not read and write	farmer	female	no	no	yes	<30 minutes	no	no	no	yes	poor	yes	no	no	No		No	yes	yes	yes	yes	no
613	jara	65yrs and above	rural	orthodox	currently not in union	read and write only	merchant	female	yes	yes	yes	>=30 minutes	no	no	no	no	poor	yes	no	no	No		No	yes	yes	yes	yes	yes
33	jara	65yrs and above	urban	orthodox	currently not in union	can not read and write	daily laborer	male	no	no	yes	<30 minutes	yes	no	no	no	poor	yes	no	no	yes	No	No	yes	yes	no	no	no
388	zeboye	55–64	urban	orthodox	currently in union	above grade 10	government employed	male	no	yes	yes	<30 minutes	yes	no	yes	no	poor	yes	no	no	yes	yes	No	yes	yes	yes	yes	yes
173	zeboye	55–64	rural	orthodox	currently in union	10 complete	farmer	female	yes	yes	yes	>=30 minutes	no	yes	no	yes	poor	yes	no	no	No		No	yes	yes	yes	yes	no
238	zeboye	55–64	rural	orthodox	currently in union	can not read and write	farmer	male	yes	no	yes	>=30 minutes	no	no	no	yes	poor	yes	yes	no	No		No	yes	yes	yes	yes	no
172	zeboye	55–64	rural	orthodox	currently in union	1-8 grade	farmer	female	yes	yes	yes	>=30 minutes	no	no	no	yes	poor	yes	no	no	No		No	yes	yes	yes	yes	no
582	jara	65yrs and above	urban	orthodox	currently not in union	1-8 grade	daily laborer	female	no	no	yes	<30 minutes	no	no	no	no	poor	yes	no	no	No		No	yes	yes	yes	yes	no
387	zeboye	55–64	urban	orthodox	currently not in union	can not read and write	daily laborer	female	no	yes	yes	<30 minutes	yes	no	yes	no	poor	yes	no	no	yes	No	No	yes	yes	yes	yes	yes
572	jara	65yrs and above	urban	orthodox	currently not in union	1-8 grade	merchant	female	no	no	yes	<30 minutes	no	no	no	no	poor	yes	no	no	No		No	yes	yes	yes	yes	yes
450	jara	65yrs and above	rural	orthodox	currently in union	can not read and write	farmer	male	yes	no	yes	>=30 minutes	no	no	no	yes	poor	yes	no	no	No		No	yes	yes	yes	yes	yes
320	jara	65yrs and above	urban	muslim	currently in union	1-8 grade	merchant	male	no	no	yes	<30 minutes	no	no	no	no	poor	yes	no	no	No		No	yes	yes	yes	yes	no
270	andabet	40–54	urban	orthodox	currently in union	10 complete	merchant	male	no	yes	yes	<30 minutes	no	no	no	no	poor	yes	no	no	No		No	yes	yes	yes	yes	yes
231	zeboye	55–64	rural	orthodox	currently in union	10 complete	farmer	female	yes	yes	yes	>=30 minutes	no	yes	no	no	poor	yes	no	no	No		No	yes	yes	yes	yes	yes
486	zeboye	55–64	rural	orthodox	currently in union	can not read and write	farmer	male	yes	yes	yes	>=30 minutes	no	no	yes	no	poor	yes	no	no	No		No	yes	yes	yes	yes	yes
300	jara	65yrs and above	urban	orthodox	currently in union	can not read and write	merchant	female	no	no	no	<30 minutes	no	no	no	no	poor	yes	no	no	No		No	yes	yes	yes	yes	no
122	zeboye	55–64	rural	orthodox	currently in union	read and write only	housewife	female	yes	yes	yes	>=30 minutes	yes	no	yes	no	poor	yes	yes	no	yes	yes	No	yes	yes	yes	yes	yes
351	andabet	40–54	urban	orthodox	currently in union	above grade 10	government employed	female	no	yes	yes	<30 minutes	yes	no	yes	no	poor	yes	no	no	yes	No	No	yes	yes	yes	yes	yes
430	zeboye	55–64	rural	orthodox	currently in union	can not read and write	farmer	female	yes	no	yes	>=30 minutes	no	no	no	yes	poor	yes	no	no	No		No	yes	yes	yes	yes	no
584	jara	65yrs and above	urban	orthodox	currently not in union	1-8 grade	merchant	male	no	no	yes	<30 minutes	no	no	no	no	poor	yes	no	no	No		No	yes	yes	yes	yes	yes
191	andabet	40–54	rural	orthodox	currently in union	1-8 grade	farmer	female	yes	yes	yes	>=30 minutes	no	no	no	no	poor	yes	no	no	No		No	yes	yes	yes	yes	no
365	jara	65yrs and above	urban	orthodox	currently in union	read and write only	housewife	male	no	yes	yes	<30 minutes	yes	no	yes	no	poor	yes	no	no	yes	No	No	yes	yes	yes	yes	yes
375	zeboye	55–64	urban	orthodox	currently in union	read and write only	farmer	female	no	yes	yes	<30 minutes	yes	no	yes	no	poor	yes	no	no	yes	yes	No	yes	yes	yes	yes	yes
108	jara	65yrs and above	rural	orthodox	currently in union	10 complete	daily laborer	male	yes	yes	yes	>=30 minutes	no	yes	yes	no	poor	no	no	yes	No		No	yes	yes	yes	yes	yes
252	jara	65yrs and above	urban	orthodox	currently not in union	1-8 grade	daily laborer	male	no	yes	yes	<30 minutes	no	no	no	no	poor	yes	no	no	No		No	yes	yes	yes	yes	yes
278	jara	65yrs and above	urban	muslim	currently in union	1-8 grade	merchant	male	no	no	yes	<30 minutes	no	no	no	no	poor	yes	no	no	No		No	yes	yes	yes	yes	no
29	andabet	40–54	urban	orthodox	currently in union	1-8 grade	farmer	male	no	yes	no	<30 minutes	yes	no	no	no	poor	yes	no	no	yes	No	No	yes	yes	yes	yes	yes
617	zeboye	55–64	rural	orthodox	currently not in union	read and write only	housewife	female	yes	yes	yes	>=30 minutes	no	no	no	yes	poor	yes	no	no	No		No	yes	yes	yes	yes	no
80	zeboye	55–64	rural	orthodox	currently in union	1-8 grade	housewife	female	yes	yes	no	<30 minutes	no	no	yes	no	poor	yes	no	no	No		No	yes	yes	yes	no	no
506	zeboye	55–64	rural	orthodox	currently in union	read and write only	farmer	female	yes	yes	yes	>=30 minutes	no	no	yes	no	poor	yes	no	no	No		No	yes	yes	yes	yes	yes
578	zeboye	55–64	urban	orthodox	currently not in union	10 complete	merchant	male	no	yes	yes	<30 minutes	no	no	no	no	poor	yes	no	no	No		No	yes	yes	yes	yes	no
511	zeboye	55–64	rural	orthodox	currently in union	read and write only	farmer	female	yes	yes	yes	>=30 minutes	no	no	yes	no	poor	yes	no	no	No		No	yes	yes	yes	yes	yes
219	zeboye	55–64	rural	orthodox	currently in union	can not read and write	farmer	male	yes	yes	yes	>=30 minutes	no	no	no	no	poor	yes	no	no	No		No	yes	yes	yes	yes	no
598	jara	65yrs and above	urban	orthodox	currently not in union	can not read and write	housewife	male	no	no	no	<30 minutes	no	no	no	no	poor	yes	no	no	No		No	yes	yes	yes	yes	yes
525	jara	65yrs and above	rural	orthodox	currently not in union	1-8 grade	merchant	female	yes	yes	yes	>=30 minutes	no	no	yes	no	poor	yes	no	no	No		No	yes	yes	yes	yes	yes
93	andabet	40–54	rural	orthodox	currently in union	10 complete	farmer	male	yes	yes	no	>=30 minutes	no	no	yes	no	poor	yes	no	no	No		No	yes	yes	yes	yes	yes
311	zeboye	55–64	urban	muslim	currently in union	1-8 grade	merchant	female	no	no	no	<30 minutes	no	no	no	no	poor	yes	no	no	No		No	yes	yes	yes	yes	yes
235	andabet	40–54	rural	orthodox	currently in union	can not read and write	farmer	female	yes	yes	no	>=30 minutes	no	no	no	no	poor	yes	no	no	No		No	yes	yes	yes	yes	no
309	jara	65yrs and above	urban	muslim	currently in union	1-8 grade	merchant	male	no	no	yes	<30 minutes	no	no	no	no	poor	yes	no	no	No		No	yes	yes	yes	yes	no
428	zeboye	55–64	rural	orthodox	currently in union	can not read and write	farmer	male	yes	yes	yes	>=30 minutes	no	yes	no	no	poor	yes	no	no	No		No	yes	yes	yes	yes	no
105	zeboye	55–64	rural	orthodox	currently in union	above grade 10	government employed	male	yes	yes	yes	>=30 minutes	no	no	yes	no	poor	yes	no	no	No		No	yes	yes	yes	yes	yes
280	zeboye	55–64	urban	muslim	currently in union	read and write only	merchant	male	no	yes	yes	<30 minutes	no	yes	no	no	poor	yes	no	no	No		No	yes	yes	yes	yes	no
601	jara	65yrs and above	urban	orthodox	currently not in union	can not read and write	farmer	male	no	yes	yes	<30 minutes	no	no	no	yes	poor	yes	no	no	No		No	yes	yes	yes	yes	no
43	jara	65yrs and above	urban	orthodox	currently not in union	1-8 grade	housewife	female	no	yes	no	<30 minutes	yes	no	yes	no	poor	yes	yes	no	yes	No	No	yes	yes	yes	yes	yes
330	zeboye	55–64	urban	orthodox	currently in union	can not read and write	merchant	female	no	no	yes	<30 minutes	no	no	no	no	poor	yes	no	no	No		No	yes	yes	yes	yes	yes
310	zeboye	55–64	urban	muslim	currently in union	1-8 grade	merchant	male	no	no	no	<30 minutes	no	no	no	no	poor	yes	no	no	No		No	yes	yes	yes	yes	no
353	jara	65yrs and above	urban	orthodox	currently in union	read and write only	housewife	male	no	yes	yes	<30 minutes	yes	no	yes	no	poor	yes	no	no	yes	No	No	yes	yes	yes	yes	yes
298	zeboye	55–64	urban	orthodox	currently in union	1-8 grade	farmer	female	no	no	yes	<30 minutes	no	no	no	no	poor	yes	no	no	No		No	yes	yes	yes	yes	yes
550	zeboye	55–64	urban	orthodox	currently not in union	can not read and write	merchant	male	no	no	yes	<30 minutes	no	no	no	no	poor	yes	no	no	No		No	yes	yes	yes	yes	yes
498	andabet	40–54	rural	orthodox	currently in union	10 complete	farmer	male	yes	yes	yes	>=30 minutes	no	no	yes	no	poor	yes	no	no	No		No	yes	yes	yes	yes	yes
134	jara	65yrs and above	rural	orthodox	currently in union	read and write only	farmer	female	yes	yes	yes	>=30 minutes	no	no	no	no	poor	yes	no	no	No		No	yes	yes	yes	yes	yes
368	jara	65yrs and above	urban	orthodox	currently in union	can not read and write	daily laborer	male	no	no	yes	<30 minutes	yes	no	yes	no	poor	yes	no	no	yes		No	yes	yes	yes	yes	yes
181	zeboye	55–64	rural	orthodox	currently in union	can not read and write	farmer	male	yes	yes	yes	>=30 minutes	no	no	no	no	poor	yes	no	no	No		No	yes	yes	yes	yes	no
23	zeboye	55–64	urban	orthodox	currently in union	can not read and write	housewife	male	no	yes	no	<30 minutes	yes	no	yes	yes	poor	no	no	yes	yes	No	No	yes	yes	yes	yes	yes
129	jara	65yrs and above	rural	orthodox	currently in union	can not read and write	farmer	female	yes	yes	yes	>=30 minutes	no	no	yes	no	poor	yes	no	no	No		No	yes	yes	yes	yes	yes
393	zeboye	55–64	urban	orthodox	currently in union	1-8 grade	housewife	male	no	yes	yes	>=30 minutes	no	no	yes	yes	poor	yes	no	no	No		No	yes	yes	yes	yes	yes
605	jara	65yrs and above	rural	orthodox	currently not in union	can not read and write	housewife	female	yes	no	yes	>=30 minutes	no	no	no	no	poor	yes	no	no	No		No	yes	yes	yes	yes	yes
114	andabet	40–54	rural	orthodox	currently in union	10 complete	farmer	male	yes	yes	yes	>=30 minutes	no	yes	yes	no	poor	yes	no	no	No		No	yes	yes	yes	yes	yes
340	zeboye	55–64	urban	orthodox	currently in union	1-8 grade	housewife	female	no	yes	yes	<30 minutes	yes	no	yes	no	poor	yes	no	no	yes		No	yes	yes	yes	yes	yes
168	jara	65yrs and above	rural	orthodox	currently in union	can not read and write	farmer	female	yes	no	yes	>=30 minutes	no	no	no	yes	poor	yes	no	no	No		No	yes	yes	yes	yes	no
214	zeboye	55–64	rural	orthodox	currently in union	can not read and write	farmer	male	yes	yes	yes	>=30 minutes	no	no	no	yes	poor	yes	no	no	No		No	yes	yes	no	no	no
216	zeboye	55–64	rural	orthodox	currently in union	can not read and write	farmer	male	yes	no	yes	>=30 minutes	no	no	no	no	poor	yes	no	no	No		No	yes	yes	yes	yes	no
189	andabet	40–54	rural	orthodox	currently in union	1-8 grade	farmer	male	yes	yes	yes	>=30 minutes	no	no	no	no	poor	yes	no	no	No		No	yes	yes	yes	yes	no
75	zeboye	55–64	rural	orthodox	currently in union	10 complete	housewife	female	yes	yes	no	>=30 minutes	no	no	yes	yes	poor	yes	no	no	No		No	yes	yes	yes	yes	no
115	zeboye	55–64	rural	orthodox	currently in union	above grade 10	government employed	male	yes	yes	yes	>=30 minutes	no	yes	yes	no	poor	yes	yes	no	No		No	yes	yes	yes	yes	yes
8	zeboye	55–64	urban	orthodox	currently in union	can not read and write	farmer	female	no	no	yes	<30 minutes	yes	no	no	no	poor	yes	no	no	yes	No	No	yes	yes	yes	yes	no
378	andabet	40–54	urban	orthodox	currently in union	can not read and write	housewife	female	no	no	yes	<30 minutes	yes	no	yes	no	poor	yes	no	no	yes	No	No	yes	yes	yes	yes	yes
51	zeboye	55–64	urban	orthodox	currently in union	10 complete	daily laborer	female	no	yes	no	<30 minutes	yes	no	yes	no	poor	yes	yes	no	yes	No	No	yes	yes	yes	yes	yes
267	zeboye	55–64	urban	orthodox	currently in union	10 complete	housewife	female	no	yes	yes	<30 minutes	no	no	no	no	poor	yes	no	no	No		No	yes	yes	yes	yes	no
376	zeboye	55–64	urban	orthodox	currently in union	read and write only	housewife	male	no	yes	yes	<30 minutes	no	no	yes	no	poor	yes	no	no	No		No	yes	yes	yes	yes	yes
169	jara	65yrs and above	rural	orthodox	currently in union	can not read and write	farmer	male	yes	no	yes	>=30 minutes	no	no	no	no	poor	yes	no	no	No		No	yes	yes	yes	yes	no
622	zeboye	55–64	rural	orthodox	currently not in union	read and write only	housewife	female	yes	yes	yes	>=30 minutes	no	no	no	no	poor	yes	no	no	No		No	yes	yes	yes	yes	no
585	jara	65yrs and above	urban	orthodox	currently not in union	10 complete	daily laborer	male	no	no	yes	<30 minutes	no	no	no	no	poor	yes	no	no	No		No	yes	yes	yes	yes	yes
275	jara	65yrs and above	urban	muslim	currently in union	can not read and write	merchant	male	no	no	yes	<30 minutes	no	no	no	no	poor	yes	no	no	No		No	yes	yes	yes	yes	no
532	zeboye	55–64	rural	orthodox	currently not in union	1-8 grade	merchant	female	yes	no	yes	>=30 minutes	no	no	yes	no	poor	yes	no	no	No		No	yes	yes	yes	yes	yes
615	zeboye	55–64	rural	orthodox	currently in union	read and write only	housewife	male	yes	yes	yes	>=30 minutes	no	yes	no	no	poor	yes	no	no	No		No	yes	yes	yes	yes	yes
110	zeboye	55–64	rural	orthodox	currently in union	read and write only	farmer	male	yes	yes	yes	>=30 minutes	no	no	yes	no	poor	yes	no	no	No		No	yes	yes	yes	yes	yes
344	zeboye	55–64	urban	orthodox	currently in union	1-8 grade	housewife	male	no	yes	yes	<30 minutes	yes	no	yes	no	poor	yes	no	no	yes		No	yes	yes	yes	yes	yes
547	zeboye	55–64	urban	muslim	currently not in union	1-8 grade	housewife	male	no	no	yes	<30 minutes	no	no		no	poor	yes	no	no	No		No	yes	yes	yes	yes	no
477	zeboye	55–64	rural	orthodox	currently in union	read and write only	farmer	male	yes	yes	yes	>=30 minutes	no	no	yes	no	poor	yes	no	no	No		No	yes	yes	yes	yes	yes
60	andabet	40–54	rural	orthodox	currently in union	10 complete	farmer	female	yes	yes	yes	>=30 minutes	no	no	yes	no	poor	yes	no	no	No		No	yes	yes	yes	yes	yes
302	jara	65yrs and above	urban	orthodox	currently in union	can not read and write	farmer	male	no	no	no	<30 minutes	no	no	no	no	poor	yes	no	no	No		No	yes	yes	yes	yes	no
262	andabet	40–54	urban	orthodox	currently in union	10 complete	farmer	female	no	yes	yes	<30 minutes	no	no	no	no	poor	yes	no	no	No		No	yes	yes	yes	yes	yes
510	zeboye	55–64	rural	orthodox	currently in union	10 complete	merchant	male	yes	no	yes	>=30 minutes	no	no	yes	no	poor	yes	no	no	No		No	yes	yes	yes	yes	yes
490	andabet	40–54	rural	orthodox	currently in union	read and write only	farmer	male	yes	yes	yes	>=30 minutes	no	yes	yes	no	poor	yes	no	no	No		No	yes	yes	yes	yes	yes
306	jara	65yrs and above	urban	orthodox	currently in union	can not read and write	housewife	male	no	no	yes	<30 minutes	no	no	no	no	poor	yes	no	no	No		No	yes	yes	yes	yes	no
288	zeboye	55–64	urban	orthodox	currently in union	read and write only	merchant	male	no	yes	yes	<30 minutes	no	no	no	no	poor	yes	no	no	No		No	yes	yes	yes	yes	no
207	andabet	40–54	rural	orthodox	currently in union	10 complete	farmer	male	yes	yes	yes	>=30 minutes	no	no	no	yes	poor	yes	no	no	No		No	yes	yes	yes	yes	yes
551	zeboye	55–64	urban	orthodox	currently not in union	1-8 grade	daily laborer	male	no	yes	yes	<30 minutes	no	no	no	no	poor	yes	no	no	No		No	yes	yes	yes	yes	yes
1	andabet	40–54	urban	orthodox	currently in union	1-8 grade	housewife	female	no	yes	no	<30 minutes	yes	no	yes	no	poor	yes	no	no	yes	No	No	yes	yes	yes	yes	yes
324	zeboye	55–64	urban	orthodox	currently in union	10 complete	farmer	male	no	no	yes	<30 minutes	no	no	no	no	poor	yes	no	no	No		No	yes	yes	yes	yes	yes
487	zeboye	55–64	rural	orthodox	currently in union	can not read and write	farmer	male	yes	yes	yes	>=30 minutes	no	no	yes	no	poor	yes	no	no	No		No	yes	yes	yes	yes	yes
472	zeboye	55–64	rural	orthodox	currently in union	can not read and write	farmer	female	yes	yes	yes	>=30 minutes	no	no	yes	no	poor	yes	no	no	No		No	yes	yes	yes	yes	yes
545	jara	65yrs and above	rural	orthodox	currently in union	read and write only	housewife	female	yes	no	yes	>=30 minutes	no	no	no	yes	poor	yes	yes	no	No		No	yes	yes	yes	yes	yes
17	zeboye	55–64	urban	orthodox	currently in union	can not read and write	housewife	male	no	yes	yes	<30 minutes	yes	no	no	no	poor	yes	no	no	yes	No	yes	yes	yes	no	no	no
553	jara	65yrs and above	urban	orthodox	currently not in union	1-8 grade	daily laborer	male	no	yes	yes	<30 minutes	no	no	no	no	poor	yes	no	no	No		No	yes	yes	yes	yes	yes
259	zeboye	55–64	urban	orthodox	currently in union	read and write only	housewife	male	no	no	yes	<30 minutes	no	no	no	no	poor	yes	no	no	No		No	yes	yes	yes	yes	no
264	zeboye	55–64	urban	orthodox	currently in union	10 complete	housewife	female	no	yes	yes	<30 minutes	no	no	no	no	poor	yes	no	no	No		No	yes	yes	yes	yes	yes
266	zeboye	55–64	urban	orthodox	currently in union	1-8 grade	farmer	male	no	yes	no	<30 minutes	no	no	no	no	poor	yes	no	no	No		No	yes	yes	yes	yes	no
2	zeboye	55–64	urban	muslim	currently in union	read and write only	housewife	male	no	yes	yes	<30 minutes	yes	no	yes	no	poor	yes	no	no	yes	No	No	yes	yes	yes	yes	yes
233	zeboye	55–64	rural	orthodox	currently in union	1-8 grade	farmer	male	yes	yes	yes	>=30 minutes	no	no	no	no	poor	yes	no	no	No		No	yes	yes	yes	yes	no
402	zeboye	55–64	urban	orthodox	currently in union	read and write only	farmer	male	no	yes	yes	<30 minutes	no	yes	yes	no	poor	yes	no	no	No		No	yes	yes	yes	yes	yes
307	zeboye	55–64	urban	orthodox	currently in union	1-8 grade	housewife	female	no	yes	yes	<30 minutes	no	no	no	no	poor	yes	no	no	No		No	yes	yes	yes	yes	yes
65	zeboye	55–64	rural	orthodox	currently in union	can not read and write	farmer	female	yes	yes	no	>=30 minutes	no	yes	yes	no	poor	yes	no	no	No		No	yes	yes	yes	yes	yes
44	zeboye	55–64	urban	orthodox	currently not in union	above grade 10	housewife	female	no	yes	yes	<30 minutes	yes	no	no	no	poor	yes	no	no	yes	No	yes	No	yes	yes	yes	no
452	zeboye	55–64	rural	orthodox	currently not in union	read and write only	housewife	female	yes	yes	yes	>=30 minutes	no	no	yes	no	poor	yes	no	no	No		No	yes	yes	yes	yes	yes
420	zeboye	55–64	urban	muslim	currently in union	read and write only	housewife	female	no	no	yes	<30 minutes	no	yes	yes	no	poor	yes	yes	no	No		No	yes	yes	yes	yes	yes
604	jara	65yrs and above	rural	orthodox	currently in union	read and write only	housewife	female	yes	no	yes	>=30 minutes	no	no	no	no	good	yes	no	no	No		No	yes	yes	yes	yes	yes
517	jara	65yrs and above	rural	muslim	currently not in union	above grade 10	government employed	male	yes	no	yes	<30 minutes	no	no	yes	no	good	yes	no	no	No		No	yes	yes	yes	yes	yes
512	zeboye	55–64	urban	orthodox	currently not in union	read and write only	farmer	male	yes	yes	yes	<30 minutes	no	no	yes	no	good	yes	no	no	No		No	yes	yes	yes	yes	no
203	zeboye	55–64	rural	orthodox	currently in union	can not read and write	farmer	female	yes	no	no	<30 minutes	no	no	no	no	good	yes	no	no	No		No	yes	yes	yes	yes	no
331	jara	65yrs and above	urban	orthodox	currently in union	can not read and write	farmer	female	no	no	yes	<30 minutes	no	no	no	no	good	yes	no	no	No		No	yes	yes	yes	yes	yes
603	jara	65yrs and above	rural	orthodox	currently not in union	can not read and write	housewife	female	yes	no	no	<30 minutes	no	no	no	yes	good	yes	no	no	No		No	yes	yes	yes	yes	yes
493	zeboye	55–64	rural	orthodox	currently in union	can not read and write	farmer	female	yes	no	no	<30 minutes	no	no	yes	no	good	yes	no	no	No		No	yes	yes	yes	yes	yes
441	jara	65yrs and above	rural	orthodox	currently in union	can not read and write	farmer	female	yes	no	yes	<30 minutes	no	no	no	no	good	yes	no	no	No		No	yes	yes	yes	yes	yes
323	zeboye	55–64	urban	orthodox	currently in union	1-8 grade	merchant	female	no	no	yes	<30 minutes	no	no	no	no	good	yes	no	no	No		No	yes	yes	yes	yes	no
200	zeboye	55–64	rural	orthodox	currently in union	can not read and write	farmer	male	no	no	yes	<30 minutes	no	no	no	no	good	yes	no	no	No		No	yes	yes	yes	yes	no
247	jara	65yrs and above	rural	orthodox	currently in union	can not read and write	farmer	female	no	no	no	<30 minutes	no	no	no	no	good	yes	no	no	No		No	yes	yes	yes	yes	no
492	zeboye	55–64	rural	orthodox	currently in union	can not read and write	farmer	female	no	no	yes	<30 minutes	no	no	yes	no	good	yes	no	no	No		No	yes	yes	yes	yes	yes
425	jara	65yrs and above	urban	orthodox	currently in union	can not read and write	farmer	male	no	yes	yes	<30 minutes	no	no	no	no	good	yes	no	no	No		No	yes	yes	yes	yes	no
540	jara	65yrs and above	urban	orthodox	currently not in union	read and write only	housewife	female	no	no	yes	<30 minutes	no	no	yes	no	good	yes	no	no	No	yes	No	yes	yes	yes	yes	yes
162	zeboye	55–64	urban	orthodox	currently in union	1-8 grade	farmer	female	no	yes	yes	<30 minutes	no	no	no	no	good	yes	no	no	No		No	yes	yes	yes	yes	yes
96	zeboye	55–64	urban	orthodox	currently in union	can not read and write	farmer	male	no	yes	no	<30 minutes	no	no	yes	no	good	yes	no	no	No		No	yes	yes	yes	yes	yes
421	jara	65yrs and above	urban	orthodox	currently in union	can not read and write	farmer	male	no	yes	yes	<30 minutes	no	no	no	no	good	yes	no	no	No		No	yes	yes	yes	yes	yes
435	jara	65yrs and above	urban	orthodox	currently in union	can not read and write	farmer	female	no	no	yes	<30 minutes	no	no	no	yes	good	yes	no	no	No		No	yes	yes	yes	yes	yes
509	jara	65yrs and above	urban	orthodox	currently in union	can not read and write	farmer	female	no	no	no	<30 minutes	no	no	yes	no	good	yes	no	no	No		No	yes	yes	yes	yes	yes
201	jara	65yrs and above	urban	orthodox	currently in union	can not read and write	farmer	male	no	no	yes	<30 minutes	no	no	no	no	good	yes	no	no	No		No	yes	yes	yes	yes	yes
433	jara	65yrs and above	urban	orthodox	currently in union	can not read and write	farmer	female	no	no	yes	<30 minutes	no	no	no	no	good	yes	no	no	No		No	yes	yes	yes	yes	yes
159	jara	65yrs and above	urban	orthodox	currently in union	can not read and write	farmer	male	no	yes	yes	<30 minutes	no	no	yes	no	good	yes	no	no	No		No	yes	yes	yes	yes	yes
237	jara	65yrs and above	urban	orthodox	currently in union	can not read and write	farmer	female	no	no	yes	<30 minutes	no	no	no	no	good	yes	no	no	No		No	yes	yes	yes	yes	no
143	zeboye	55–64	urban	orthodox	currently in union	read and write only	farmer	female	no	no	yes	<30 minutes	no	no	no	no	good	yes	no	no	No		No	yes	yes	yes	yes	yes
202	jara	65yrs and above	urban	orthodox	currently in union	can not read and write	farmer	female	no	no	no	<30 minutes	no	no	no	no	good	yes	no	no	No		No	yes	yes	yes	yes	no
432	zeboye	55–64	urban	orthodox	currently in union	1-8 grade	farmer	female	no	yes	yes	<30 minutes	no	no	no	yes	good	yes	no	no	No		No	yes	yes	yes	yes	no
187	zeboye	55–64	urban	orthodox	currently not in union	can not read and write	farmer	male	no	yes	no	<30 minutes	no	no	no	yes	good	yes	no	no	No		No	yes	yes	yes	yes	no
107	zeboye	55–64	urban	orthodox	currently in union	can not read and write	farmer	female	no	no	yes	<30 minutes	no	no	yes	no	good	yes	yes	no	No		No	yes	yes	yes	yes	yes
241	zeboye	55–64	rural	orthodox	currently in union	can not read and write	farmer	male	yes	yes	yes	<30 minutes	no	no	no	no	good	yes	no	no	No		No	yes	yes	yes	yes	no
184	jara	65yrs and above	rural	orthodox	currently in union	can not read and write	farmer	male	yes	no	yes	<30 minutes	no	no	no	no	good	yes	no	no	No		No	yes	yes	yes	yes	yes
182	zeboye	55–64	rural	orthodox	currently in union	can not read and write	farmer	male	yes	yes	no	<30 minutes	no	no	no	no	good	yes	no	no	No		No	yes	yes	yes	yes	no
249	jara	65yrs and above	rural	orthodox	currently in union	can not read and write	farmer	female	yes	no	no	<30 minutes	no	no	no	no	good	yes	yes	no	No		No	yes	yes	yes	yes	no
467	zeboye	55–64	rural	orthodox	currently not in union	read and write only	housewife	female	yes	yes	yes	>=30 minutes	no	no	yes	no	good	yes	no	no	No		No	yes	yes	yes	yes	yes
437	zeboye	55–64	rural	orthodox	currently in union	1-8 grade	farmer	female	yes	yes	yes	>=30 minutes	no	no	no	yes	good	yes	no	no	No		No	yes	yes	yes	yes	no
68	jara	65yrs and above	rural	orthodox	currently in union	can not read and write	farmer	female	yes	no	no	>=30 minutes	no	no	yes	no	good	yes	no	no	No		No	yes	yes	yes	yes	yes
255	jara	65yrs and above	rural	orthodox	currently in union	can not read and write	farmer	male	yes	no	yes	>=30 minutes	no	no	no	no	good	yes	no	no	No		No	yes	yes	yes	yes	no
427	andabet	40–54	rural	orthodox	currently in union	1-8 grade	farmer	female	no	yes	yes	>=30 minutes	no	no	no	no	good	yes	no	no	No		No	yes	yes	yes	yes	no
254	jara	65yrs and above	rural	orthodox	currently in union	can not read and write	farmer	female	no	no	yes	>=30 minutes	no	no	no	yes	good	yes	no	no	No		No	yes	yes	yes	yes	no
522	jara	65yrs and above	rural	muslim	currently not in union	1-8 grade	government employed	male	no	no	yes	>=30 minutes	no	no	yes	no	good	yes	no	no	No		No	yes	yes	yes	yes	yes
63	zeboye	55–64	rural	orthodox	currently in union	can not read and write	farmer	male	no	yes	no	>=30 minutes	no	no	yes	no	good	yes	no	no	No		No	yes	yes	yes	yes	yes
160	jara	65yrs and above	rural	orthodox	currently in union	can not read and write	farmer	male	no	no	yes	>=30 minutes	no	no	no	yes	good	yes	no	no	No		No	yes	yes	yes	yes	no
586	jara	65yrs and above	urban	orthodox	currently not in union	10 complete	merchant	male	no	yes	yes	<30 minutes	no	no	no	no	good	yes	no	no	No		No	yes	yes	yes	yes	no
449	jara	65yrs and above	rural	orthodox	currently in union	can not read and write	merchant	male	no	no	yes	>=30 minutes	no	no	no	no	good	yes	no	no	No		No	yes	yes	yes	yes	yes
415	jara	65yrs and above	urban	orthodox	currently in union	can not read and write	farmer	male	no	no	yes	<30 minutes	no	no	yes	no	good	yes	no	no	No		No	yes	yes	yes	yes	yes
521	andabet	40–54	rural	orthodox	currently not in union	above grade 10	housewife	female	yes	yes	yes	>=30 minutes	no	no	yes	no	good	yes	no	no	No		No	yes	yes	yes	yes	yes
328	zeboye	55–64	urban	orthodox	currently in union	1-8 grade	farmer	female	no	yes	no	<30 minutes	no	no	no	no	good	yes	no	no	No		No	yes	yes	yes	yes	yes
537	jara	65yrs and above	rural	orthodox	currently in union	can not read and write	housewife	female	yes	yes	yes	>=30 minutes	no	no	yes	no	good	yes	no	no	No		No	yes	yes	yes	yes	yes
260	jara	65yrs and above	urban	orthodox	currently in union	1-8 grade	merchant	male	no	no	yes	<30 minutes	no	no	no	no	good	yes	no	no	No		No	yes	yes	yes	yes	yes
462	zeboye	55–64	rural	orthodox	currently not in union	can not read and write	housewife	female	yes	yes	yes	>=30 minutes	no	no	yes	no	good	yes	no	no	No		No	yes	yes	yes	yes	yes
167	jara	65yrs and above	rural	orthodox	currently in union	can not read and write	farmer	female	yes	yes	no	>=30 minutes	no	no	no	yes	good	yes	no	no	No		No	yes	yes	yes	yes	no
137	jara	65yrs and above	rural	orthodox	currently in union	read and write only	farmer	female	yes	yes	yes	>=30 minutes	no	no	no	no	good	yes	no	no	No		No	yes	yes	yes	yes	yes
106	zeboye	55–64	rural	orthodox	currently in union	10 complete	farmer	male	yes	no	yes	>=30 minutes	no	no	yes	no	good	yes	no	no	No		No	yes	yes	yes	yes	yes
612	jara	65yrs and above	rural	orthodox	currently not in union	read and write only	housewife	male	yes	no	no	>=30 minutes	no	no	no	no	good	yes	no	no	No		No	yes	yes	yes	yes	yes
299	zeboye	55–64	urban	orthodox	currently in union	1-8 grade	farmer	female	no	yes	no	<30 minutes	no	no	no	no	good	yes	no	no	No		No	yes	yes	yes	yes	no
190	jara	65yrs and above	rural	orthodox	currently in union	can not read and write	farmer	female	yes	no	yes	>=30 minutes	no	no	no	no	good	yes	no	no	No		No	yes	yes	yes	yes	no
222	zeboye	55–64	rural	orthodox	currently in union	1-8 grade	merchant	male	yes	yes	no	>=30 minutes	no	no	no	no	good	yes	no	no	No		No	yes	yes	yes	yes	no
240	zeboye	55–64	rural	orthodox	currently in union	can not read and write	farmer	male	yes	no	yes	>=30 minutes	no	no	no	yes	good	yes	no	no	No		No	yes	yes	yes	yes	no
146	jara	65yrs and above	rural	orthodox	currently in union	can not read and write	farmer	female	yes	no	yes	>=30 minutes	no	no	no	no	good	yes	no	no	No		No	yes	yes	yes	yes	yes
232	zeboye	55–64	rural	orthodox	currently in union	can not read and write	farmer	female	yes	no	yes	>=30 minutes	no	no	no	no	good	yes	no	no	No		No	yes	yes	yes	yes	no
19	jara	65yrs and above	urban	orthodox	currently in union	can not read and write	farmer	female	no	yes	yes	<30 minutes	yes	no	no	no	good	no	yes	no	yes	yes	No	No	yes	no	no	no
69	zeboye	55–64	rural	orthodox	currently in union	above grade 10	government employed	male	yes	no	yes	>=30 minutes	no	no	yes	no	good	yes	no	no	No		No	yes	yes	yes	yes	yes
618	jara	65yrs and above	rural	orthodox	currently in union	read and write only	merchant	male	yes	no	yes	>=30 minutes	no	no	no	yes	good	yes	no	no	No		No	yes	yes	yes	yes	yes
624	jara	65yrs and above	rural	orthodox	currently not in union	read and write only	housewife	female	yes	yes	yes	>=30 minutes	no	yes	no	no	good	yes	no	no	No		No	yes	yes	yes	yes	no
620	jara	65yrs and above	rural	orthodox	currently not in union	1-8 grade	housewife	female	yes	no	yes	>=30 minutes	no	no	no	yes	good	yes	no	no	No		No	yes	yes	yes	yes	yes
431	andabet	40–54	rural	orthodox	currently in union	1-8 grade	farmer	male	yes	yes	yes	>=30 minutes	no	no	no	no	good	yes	no	no	No		No	yes	yes	yes	yes	yes
148	zeboye	55–64	rural	orthodox	currently in union	1-8 grade	farmer	male	yes	yes	yes	>=30 minutes	no	no	no	no	good	yes	no	no	No		No	yes	yes	yes	yes	yes
533	jara	65yrs and above	rural	orthodox	currently not in union	can not read and write	housewife	male	yes	no	yes	>=30 minutes	no	no	yes	no	good	yes	no	no	No		No	yes	yes	yes	yes	yes
176	jara	65yrs and above	rural	orthodox	currently in union	can not read and write	farmer	female	yes	no	yes	>=30 minutes	no	no	no	yes	good	yes	no	no	No		No	yes	yes	yes	yes	no
213	andabet	40–54	rural	muslim	currently not in union	10 complete	farmer	female	yes	yes	yes	>=30 minutes	no	no	no	no	good	yes	no	no	No		No	yes	yes	yes	yes	no
161	jara	65yrs and above	rural	orthodox	currently in union	can not read and write	farmer	female	yes	no	no	>=30 minutes	no	no	no	no	good	yes	no	no	No		No	yes	yes	yes	yes	yes
465	jara	65yrs and above	rural	orthodox	currently not in union	read and write only	housewife	male	yes	yes	yes	>=30 minutes	no	no	yes	yes	good	yes	no	no	No		No	yes	yes	yes	yes	yes
528	jara	65yrs and above	rural	orthodox	currently not in union	1-8 grade	merchant	male	yes	yes	no	>=30 minutes	no	no	yes	no	good	yes	no	no	No		No	yes	yes	yes	yes	yes
500	zeboye	55–64	rural	orthodox	currently in union	10 complete	farmer	male	yes	yes	yes	>=30 minutes	no	no	yes	no	good	yes	no	no	No		No	yes	yes	yes	yes	yes
186	jara	65yrs and above	rural	orthodox	currently in union	can not read and write	farmer	female	yes	no	yes	>=30 minutes	no	no	no	no	good	yes	no	no	No		No	yes	yes	yes	yes	yes
518	jara	65yrs and above	rural	muslim	currently in union	read and write only	housewife	male	yes	no	no	>=30 minutes	no	no	yes	no	good	yes	no	no	No		No	yes	yes	yes	yes	yes
410	jara	65yrs and above	urban	orthodox	currently not in union	can not read and write	merchant	female	no	yes	yes	<30 minutes	no	no	yes	no	good	yes	no	no	No		No	yes	yes	yes	yes	yes
504	zeboye	55–64	rural	orthodox	currently in union	can not read and write	farmer	female	yes	no	yes	>=30 minutes	no	no	yes	no	good	yes	no	no	No		No	yes	yes	yes	yes	yes
28	zeboye	55–64	urban	orthodox	currently in union	can not read and write	housewife	female	no	yes	no	<30 minutes	yes	no	no	no	good	yes	no	no	yes	No	No	yes	yes	yes	yes	yes
502	jara	65yrs and above	rural	orthodox	currently in union	read and write only	farmer	female	yes	yes	no	>=30 minutes	no	no	yes	no	good	yes	no	no	No		No	yes	yes	yes	yes	yes
236	zeboye	55–64	rural	orthodox	currently in union	1-8 grade	farmer	female	yes	yes	no	>=30 minutes	no	no	no	yes	good	yes	no	no	No		No	yes	yes	yes	yes	no
611	jara	65yrs and above	rural	orthodox	currently not in union	1-8 grade	housewife	female	yes	no	yes	>=30 minutes	no	no	no	yes	good	yes	no	no	No		No	yes	yes	yes	yes	yes
495	zeboye	55–64	rural	orthodox	currently in union	can not read and write	farmer	female	yes	no	yes	>=30 minutes	no	no	yes	no	good	yes	no	no	No	No	No	yes	yes	no	yes	yes
499	jara	65yrs and above	rural	orthodox	currently in union	read and write only	farmer	female	yes	yes	no	>=30 minutes	no	no	yes	no	good	yes	no	no	No		No	yes	yes	yes	yes	yes
571	zeboye	55–64	urban	orthodox	currently not in union	1-8 grade	farmer	female	no	yes	yes	<30 minutes	no	no	no	no	good	yes	no	no	No		No	yes	yes	yes	yes	yes
482	zeboye	55–64	rural	orthodox	currently in union	read and write only	farmer	male	yes	yes	yes	>=30 minutes	no	no	yes	no	good	yes	no	no	No		No	yes	yes	yes	yes	yes
154	zeboye	55–64	rural	orthodox	currently in union	read and write only	farmer	female	yes	yes	yes	>=30 minutes	no	no	no	no	good	yes	yes	no	No		No	yes	yes	yes	yes	yes
519	jara	65yrs and above	rural	orthodox	currently not in union	read and write only	government employed	male	yes	no	no	>=30 minutes	no	no	yes	no	good	yes	no	no	No		No	yes	yes	yes	yes	yes
215	andabet	40–54	rural	orthodox	currently in union	1-8 grade	farmer	male	yes	yes	yes	>=30 minutes	no	no	no	no	good	yes	no	no	No		No	yes	yes	yes	yes	no
422	zeboye	55–64	rural	orthodox	currently in union	1-8 grade	farmer	female	yes	yes	yes	>=30 minutes	no	yes	no	no	good	yes	no	no	No		No	yes	yes	yes	yes	yes
234	jara	65yrs and above	rural	orthodox	currently in union	can not read and write	farmer	male	yes	no	yes	>=30 minutes	no	no	no	no	good	yes	no	no	No		No	yes	yes	yes	yes	no
357	zeboye	55–64	urban	orthodox	currently not in union	can not read and write	daily laborer	male	no	yes	yes	<30 minutes	yes	no	yes	no	good	yes	no	no	yes	No	No	yes	yes	yes	yes	yes
151	zeboye	55–64	rural	orthodox	currently in union	can not read and write	farmer	male	yes	yes	yes	>=30 minutes	no	no	no	no	good	yes	yes	no	No		No	yes	yes	yes	yes	yes
